# Supplementary material for: Genomic characterization of SARS-CoV-2 in Guinea, West Africa
Source: PLoS One. 2024 Mar 6;19(3):e0299082. doi: 10.1371/journal.pone.0299082 (PMC10917296; doi:10.1371/journal.pone.0299082)
Supplement: S1 Table — (XLSX) [file pone.0299082.s001.xlsx]

## Sheet: GuineaPaperSampleNames_Authors
S1 Table| Sequences used from GISAID and acknowledgments.
gisaid_epi_isl	originating_lab	submitting_lab	authors
EPI_ISL_12156719	NIC, Viral Respiratory Unit	Virology Departement	Sarah Belkalem et al
EPI_ISL_12156736	NIC, Viral Respiratory Unit	NIC, Viral Respiratory Unit	Sarah Belkalem et al
EPI_ISL_11926005	NIC, Viral Respiratory Unit	Virology Departement	Alia Grad et al
EPI_ISL_12156754	NIC, Viral Respiratory Unit	NIC, Viral Respiratory Unit	Sarah Belkalem et al
EPI_ISL_3161808	NIC, Viral Respiratory Unit	Virology Departement	Alia Grad et al
EPI_ISL_11905505	NIC, Viral Respiratory Unit	Virology Departement	Alia Grad et al
EPI_ISL_5052203	NIC, Viral Respiratory Unit	Virology Departement	Fayez Khardine et al
EPI_ISL_12156729	NIC, Viral Respiratory Unit	NIC, Viral Respiratory Unit	Sarah Belkalem et al
EPI_ISL_766863	NIC Viral Respiratory Unit - Institut Pasteur of Algeria	National Reference Center for Viruses of Respiratory Infections, Institut Pasteur, Paris	M√©lanie Albert et al
EPI_ISL_766865	NIC Viral Respiratory Unit - Institut Pasteur of Algeria	National Reference Center for Viruses of Respiratory Infections, Institut Pasteur, Paris	M√©lanie Albert et al
EPI_ISL_2492572	Instituto Nacional de Investiga√ß√£o em Sa√∫de	CERI, Centre for Epidemic Response and Innvoation, Stellenbosch University and KRISP, KZN Research Innovation and Sequencing Platform, UKZN.	Morais J et al
EPI_ISL_2492965	Instituto Nacional de Investiga√ß√£o em Sa√∫de	CERI, Centre for Epidemic Response and Innvoation, Stellenbosch University and KRISP, KZN Research Innovation and Sequencing Platform, UKZN.	Morais J et al
EPI_ISL_2492723	Instituto Nacional de Investiga√ß√£o em Sa√∫de	CERI, Centre for Epidemic Response and Innvoation, Stellenbosch University and KRISP, KZN Research Innovation and Sequencing Platform, UKZN.	Morais J et al
EPI_ISL_2492822	Instituto Nacional de Investiga√ß√£o em Sa√∫de	CERI, Centre for Epidemic Response and Innvoation, Stellenbosch University and KRISP, KZN Research Innovation and Sequencing Platform, UKZN.	Morais J et al
EPI_ISL_2492864	Instituto Nacional de Investiga√ß√£o em Sa√∫de	CERI, Centre for Epidemic Response and Innvoation, Stellenbosch University and KRISP, KZN Research Innovation and Sequencing Platform, UKZN.	Morais J et al
EPI_ISL_2492767	Instituto Nacional de Investiga√ß√£o em Sa√∫de	CERI, Centre for Epidemic Response and Innvoation, Stellenbosch University and KRISP, KZN Research Innovation and Sequencing Platform, UKZN.	Morais J et al
EPI_ISL_2492948	Instituto Nacional de Investiga√ß√£o em Sa√∫de	CERI, Centre for Epidemic Response and Innvoation, Stellenbosch University and KRISP, KZN Research Innovation and Sequencing Platform, UKZN.	Morais J et al
EPI_ISL_2492555	Instituto Nacional de Investiga√ß√£o em Sa√∫de	CERI, Centre for Epidemic Response and Innvoation, Stellenbosch University and KRISP, KZN Research Innovation and Sequencing Platform, UKZN.	Morais J et al
EPI_ISL_2492950	Instituto Nacional de Investiga√ß√£o em Sa√∫de	CERI, Centre for Epidemic Response and Innvoation, Stellenbosch University and KRISP, KZN Research Innovation and Sequencing Platform, UKZN.	Morais J et al
EPI_ISL_2492951	Instituto Nacional de Investiga√ß√£o em Sa√∫de	CERI, Centre for Epidemic Response and Innvoation, Stellenbosch University and KRISP, KZN Research Innovation and Sequencing Platform, UKZN.	Morais J et al
EPI_ISL_2493018	Instituto Nacional de Investiga√ß√£o em Sa√∫de	CERI, Centre for Epidemic Response and Innvoation, Stellenbosch University and KRISP, KZN Research Innovation and Sequencing Platform, UKZN.	Morais J et al
EPI_ISL_2492921	Instituto Nacional de Investiga√ß√£o em Sa√∫de	CERI, Centre for Epidemic Response and Innvoation, Stellenbosch University and KRISP, KZN Research Innovation and Sequencing Platform, UKZN.	Morais J et al
EPI_ISL_2493013	Instituto Nacional de Investiga√ß√£o em Sa√∫de	CERI, Centre for Epidemic Response and Innvoation, Stellenbosch University and KRISP, KZN Research Innovation and Sequencing Platform, UKZN.	Morais J et al
EPI_ISL_2492956	Instituto Nacional de Investiga√ß√£o em Sa√∫de	CERI, Centre for Epidemic Response and Innvoation, Stellenbosch University and KRISP, KZN Research Innovation and Sequencing Platform, UKZN.	Morais J et al
EPI_ISL_2685949	Instituto Nacional de Investiga√ß√£o em Sa√∫de	CERI, Centre for Epidemic Response and Innvoation, Stellenbosch University and KRISP, KZN Research Innovation and Sequencing Platform, UKZN.	Morais J et al
EPI_ISL_2685952	Instituto Nacional de Investiga√ß√£o em Sa√∫de	CERI, Centre for Epidemic Response and Innvoation, Stellenbosch University and KRISP, KZN Research Innovation and Sequencing Platform, UKZN.	Morais J et al
EPI_ISL_2685960	Instituto Nacional de Investiga√ß√£o em Sa√∫de	CERI, Centre for Epidemic Response and Innvoation, Stellenbosch University and KRISP, KZN Research Innovation and Sequencing Platform, UKZN.	Morais J et al
EPI_ISL_2685983	Instituto Nacional de Investiga√ß√£o em Sa√∫de	CERI, Centre for Epidemic Response and Innvoation, Stellenbosch University and KRISP, KZN Research Innovation and Sequencing Platform, UKZN.	Morais J et al
EPI_ISL_2685987	Instituto Nacional de Investiga√ß√£o em Sa√∫de	CERI, Centre for Epidemic Response and Innvoation, Stellenbosch University and KRISP, KZN Research Innovation and Sequencing Platform, UKZN.	Morais J et al
EPI_ISL_2685994	Instituto Nacional de Investiga√ß√£o em Sa√∫de	CERI, Centre for Epidemic Response and Innvoation, Stellenbosch University and KRISP, KZN Research Innovation and Sequencing Platform, UKZN.	Morais J et al
EPI_ISL_2492576	Instituto Nacional de Investiga√ß√£o em Sa√∫de	CERI, Centre for Epidemic Response and Innvoation, Stellenbosch University and KRISP, KZN Research Innovation and Sequencing Platform, UKZN.	Morais J et al
EPI_ISL_2492695	Instituto Nacional de Investiga√ß√£o em Sa√∫de	CERI, Centre for Epidemic Response and Innvoation, Stellenbosch University and KRISP, KZN Research Innovation and Sequencing Platform, UKZN.	Morais J et al
EPI_ISL_2492788	Instituto Nacional de Investiga√ß√£o em Sa√∫de	CERI, Centre for Epidemic Response and Innvoation, Stellenbosch University and KRISP, KZN Research Innovation and Sequencing Platform, UKZN.	Morais J et al
EPI_ISL_2617039	AFRICA_CDC - Angola (Ship 12)	CERI, Centre for Epidemic Response and Innvoation, Stellenbosch University and KRISP, KZN Research Innovation and Sequencing Platform, UKZN.	Morais J et al
EPI_ISL_3730416	Instituto Nacional de Investiga√ß√£o em Sa√∫de	CERI, Centre for Epidemic Response and Innvoation, Stellenbosch University and KRISP, KZN Research Innovation and Sequencing Platform, UKZN.	Morais J et al
EPI_ISL_3859938	Instituto Nacional de Investiga√ß√£o em Sa√∫de	CERI, Centre for Epidemic Response and Innvoation, Stellenbosch University and KRISP, KZN Research Innovation and Sequencing Platform, UKZN.	Morais J et al
EPI_ISL_6511785	Instituto Nacional de Investiga√ß√£o em Sa√∫de	CERI, Centre for Epidemic Response and Innvoation, Stellenbosch University and KRISP, KZN Research Innovation and Sequencing Platform, UKZN.	Morais J et al
EPI_ISL_9084409	Instituto Nacional de Investiga√ß√£o em Sa√∫de	CERI, Centre for Epidemic Response and Innvoation, Stellenbosch University and KRISP, KZN Research Innovation and Sequencing Platform, UKZN.	Morais J et al
EPI_ISL_8927414	Instituto Nacional de Investiga√ß√£o em Sa√∫de	CERI, Centre for Epidemic Response and Innvoation, Stellenbosch University and KRISP, KZN Research Innovation and Sequencing Platform, UKZN.	Morais J et al
EPI_ISL_8927402	Instituto Nacional de Investiga√ß√£o em Sa√∫de	CERI, Centre for Epidemic Response and Innvoation, Stellenbosch University and KRISP, KZN Research Innovation and Sequencing Platform, UKZN.	Morais J et al
EPI_ISL_2609531	Instituto Nacional de Investiga√ß√£o em Sa√∫de	KRISP, KZN Research Innovation and Sequencing Platform	Morais J et al
EPI_ISL_2609533	Instituto Nacional de Investiga√ß√£o em Sa√∫de	KRISP, KZN Research Innovation and Sequencing Platform	Morais J et al
EPI_ISL_2609538	Instituto Nacional de Investiga√ß√£o em Sa√∫de	KRISP, KZN Research Innovation and Sequencing Platform	Morais J et al
EPI_ISL_1347885	Instituto Nacional de Investiga√ß√£o em Sa√∫de	KRISP, KZN Research Innovation and Sequencing Platform	Morais J et al
EPI_ISL_1347911	Instituto Nacional de Investiga√ß√£o em Sa√∫de	KRISP, KZN Research Innovation and Sequencing Platform	Morais J et al
EPI_ISL_1545291	Instituto Nacional de Investiga√ß√£o em Sa√∫de	KRISP, KZN Research Innovation and Sequencing Platform	Morais J et al
EPI_ISL_1545330	Instituto Nacional de Investiga√ß√£o em Sa√∫de	KRISP, KZN Research Innovation and Sequencing Platform	Morais J et al
EPI_ISL_476830	Laboratoire des Fi√®vres H√©morragiques Virales du Benin	Charit√©-Universit√§tsmedizin Berlin	Yadouleton et al
EPI_ISL_2932538	Laboratoire des Fi√®vres H√©morragiques Virales du Benin	Institut f√ºr Virologie - Institute of Virology - Charite	Anna-Lena Sander et al
EPI_ISL_2932566	Laboratoire des Fi√®vres H√©morragiques Virales du Benin	Institut f√ºr Virologie - Institute of Virology - Charite	Anna-Lena Sander et al
EPI_ISL_2932570	Laboratoire des Fi√®vres H√©morragiques Virales du Benin	Institut f√ºr Virologie - Institute of Virology - Charite	Anna-Lena Sander et al
EPI_ISL_4566814	Laboratoire des Fi√®vres H√©morragiques Virales du Benin	Institut f√ºr Virologie - Institute of Virology - Charite	Anges Yadouleton et al
EPI_ISL_4566901	Laboratoire des Fi√®vres H√©morragiques Virales du Benin	Institut f√ºr Virologie - Institute of Virology - Charite	Anges Yadouleton et al
EPI_ISL_7139577	National Reference Laboratory, Laboratories Department, Cotonou, Benin	Noguchi Memorial Institute for Medical Research, University of Ghana, Legon, Ghana	Rene K. Keke et al
EPI_ISL_7139593	National Reference Laboratory, Laboratories Department, Cotonou, Benin	Noguchi Memorial Institute for Medical Research, University of Ghana, Legon, Ghana	Rene K. Keke et al
EPI_ISL_7139703	National Reference Laboratory, Laboratories Department, Cotonou, Benin	Noguchi Memorial Institute for Medical Research, University of Ghana, Legon, Ghana	Rene K. Keke et al
EPI_ISL_7139762	National Reference Laboratory, Laboratories Department, Cotonou, Benin	Noguchi Memorial Institute for Medical Research, University of Ghana, Legon, Ghana	Rene K. Keke et al
EPI_ISL_7139790	National Reference Laboratory, Laboratories Department, Cotonou, Benin	Noguchi Memorial Institute for Medical Research, University of Ghana, Legon, Ghana	Rene K. Keke et al
EPI_ISL_7139875	National Reference Laboratory, Laboratories Department, Cotonou, Benin	Noguchi Memorial Institute for Medical Research, University of Ghana, Legon, Ghana	Rene K. Keke et al
EPI_ISL_7139928	National Reference Laboratory, Laboratories Department, Cotonou, Benin	Noguchi Memorial Institute for Medical Research, University of Ghana, Legon, Ghana	Rene K. Keke et al
EPI_ISL_7139960	National Reference Laboratory, Laboratories Department, Cotonou, Benin	Noguchi Memorial Institute for Medical Research, University of Ghana, Legon, Ghana	Rene K. Keke et al
EPI_ISL_7139961	National Reference Laboratory, Laboratories Department, Cotonou, Benin	Noguchi Memorial Institute for Medical Research, University of Ghana, Legon, Ghana	Rene K. Keke et al
EPI_ISL_7139994	National Reference Laboratory, Laboratories Department, Cotonou, Benin	Noguchi Memorial Institute for Medical Research, University of Ghana, Legon, Ghana	Rene K. Keke et al
EPI_ISL_7140010	National Reference Laboratory, Laboratories Department, Cotonou, Benin	Noguchi Memorial Institute for Medical Research, University of Ghana, Legon, Ghana	Rene K. Keke et al
EPI_ISL_7140039	National Reference Laboratory, Laboratories Department, Cotonou, Benin	Noguchi Memorial Institute for Medical Research, University of Ghana, Legon, Ghana	Rene K. Keke et al
EPI_ISL_770471	National Health laboratory	Botswana Institute for Technology Research and Innovation	Kefentse Arnold Tumedi et al
EPI_ISL_560385	National Health Laboratory	Botswana Institute for Technology Research and Innovation	Kefentse Arnold Tumedi et al
EPI_ISL_1677713	National Health Laboratory	Botswana Institute for Technology Research and Innovation	Kefentse Arnold Tumedi et al
EPI_ISL_1677733	National Health Laboratory	Botswana Institute for Technology Research and Innovation	Kefentse Arnold Tumedi et al
EPI_ISL_12812621	National Health Laboratory	Botswana Institute for Technology Research and Innovation	Kefentse Arnold Tumedi et al
EPI_ISL_12812620	National Health Laboratory	Botswana Institute for Technology Research and Innovation	Kefentse Arnold Tumedi et al
EPI_ISL_12894001	National Health Laboratory	Botswana Institute for Technology Research and Innovation	Kefentse Arnold Tumedi et al
EPI_ISL_13047038	National Health Laboratory	Botswana Institute for Technology Research and Innovation	Kefentse Arnold Tumedi et al
EPI_ISL_12905506	National Health Laboratory	Botswana Institute for Technology Research and Innovation	Kefentse Arnold Tumedi et al
EPI_ISL_9423139	National Health Laboratory	CERI, Centre for Epidemic Response and Innvoation, Stellenbosch University and KRISP, KZN Research Innovation and Sequencing Platform, UKZN.	Thongbotho Mphoyakgosi et al
EPI_ISL_9423127	National Health Laboratory	CERI, Centre for Epidemic Response and Innvoation, Stellenbosch University and KRISP, KZN Research Innovation and Sequencing Platform, UKZN.	Thongbotho Mphoyakgosi et al
EPI_ISL_1532841	Botswana Harvard HIV Reference Laboratory	Botswana Harvard HIV Reference Laboratory	Sikhulile Wonderful T. Choga et al
EPI_ISL_2386151	Botswana Harvard HIV Reference Laboratory	Botswana Harvard HIV Reference Laboratory	Sikhulile Moyo et al
EPI_ISL_2372279	Botswana Harvard HIV Reference Laboratory	Botswana Harvard HIV Reference Laboratory	Sikhulile Moyo et al
EPI_ISL_2372369	Nyangabwe Hospital HIV Reference Laboratory	Botswana Harvard HIV Reference Laboratory	Sikhulile Moyo et al
EPI_ISL_2504113	Palapye Primary Hospital Laboratory	Botswana Harvard HIV Reference Laboratory	Sikhulile Moyo et al
EPI_ISL_2648201	Botswana Harvard HIV Reference Laboratory	Botswana Harvard HIV Reference Laboratory	Sikhulile Moyo et al
EPI_ISL_2648204	Botswana Harvard HIV Reference Laboratory	Botswana Harvard HIV Reference Laboratory	Sikhulile Moyo et al
EPI_ISL_2648206	Debswana Orapa Mine Hospital Laboratory	Botswana Harvard HIV Reference Laboratory	Sikhulile Moyo et al
EPI_ISL_2648208	Debswana Orapa Mine Hospital Laboratory	Botswana Harvard HIV Reference Laboratory	Sikhulile Moyo et al
EPI_ISL_2648217	Debswana Orapa Mine Hospital Laboratory	Botswana Harvard HIV Reference Laboratory	Sikhulile Moyo et al
EPI_ISL_2820320	Kasane Primary Hospital Laboratory	Botswana Harvard HIV Reference Laboratory	Sikhulile Moyo et al
EPI_ISL_2820362	Botswana Harvard HIV Reference Laboratory	Botswana Harvard HIV Reference Laboratory	Sikhulile Moyo et al
EPI_ISL_2820394	Kasane Primary Hospital Laboratory	Botswana Harvard HIV Reference Laboratory	Sikhulile Moyo et al
EPI_ISL_2868345	Botswana Harvard HIV Reference Laboratory	Botswana Harvard HIV Reference Laboratory	Sikhulile Moyo et al
EPI_ISL_2931808	Botswana Harvard HIV Reference Laboratory	Botswana Harvard HIV Reference Laboratory	Sikhulile Moyo et al
EPI_ISL_3453867	Palapye Primary Hospital Laboratory	Botswana Harvard HIV Reference Laboratory	Sikhulile Moyo et al
EPI_ISL_3948417	National Health Laboratory	Botswana Harvard HIV Reference Laboratory	Sikhulile Moyo et al
EPI_ISL_3948311	Botswana Harvard AIDS Institute Partnership	Botswana Harvard HIV Reference Laboratory	Sikhulile Moyo et al
EPI_ISL_5055058	National Health Laboratory	Botswana Harvard HIV Reference Laboratory	Sikhulile Moyo et al
EPI_ISL_5055074	National Health Laboratory	Botswana Harvard HIV Reference Laboratory	Sikhulile Moyo et al
EPI_ISL_4299824	Palapye Primary Hospital Laboratory	Botswana Harvard HIV Reference Laboratory	Sikhulile Moyo et al
EPI_ISL_5502129	Botswana Harvard HIV Reference Laboratory	Botswana Harvard HIV Reference Laboratory	Sikhulile Moyo et al
EPI_ISL_5502683	Botswana Harvard HIV Reference Laboratory	Botswana Harvard HIV Reference Laboratory	Sikhulile Moyo et al
EPI_ISL_5248541	Palapye Primary Hospital Laboratory	Botswana Harvard HIV Reference Laboratory	Sikhulile Moyo et al
EPI_ISL_5248545	Palapye Primary Hospital Laboratory	Botswana Harvard HIV Reference Laboratory	Sikhulile Moyo et al
EPI_ISL_5248591	Palapye Primary Hospital Laboratory	Botswana Harvard HIV Reference Laboratory	Sikhulile Moyo et al
EPI_ISL_5502749	Palapye Primary Hospital Laboratory	Botswana Harvard HIV Reference Laboratory	Sikhulile Moyo et al
EPI_ISL_5501983	Palapye Primary Hospital Laboratory	Botswana Harvard HIV Reference Laboratory	Sikhulile Moyo et al
EPI_ISL_5502298	Palapye Primary Hospital Laboratory	Botswana Harvard HIV Reference Laboratory	Sikhulile Moyo et al
EPI_ISL_5502853	Palapye Primary Hospital Laboratory	Botswana Harvard HIV Reference Laboratory	Sikhulile Moyo et al
EPI_ISL_5502514	Nyanyangbwe HIV Reference Laboratory	Botswana Harvard HIV Reference Laboratory	Sikhulile Moyo et al
EPI_ISL_5502077	Palapye Primary Hospital Laboratory	Botswana Harvard HIV Reference Laboratory	Sikhulile Moyo et al
EPI_ISL_5502959	Botswana Harvard HIV Reference Laboratory	Botswana Harvard HIV Reference Laboratory	Sikhulile Moyo et al
EPI_ISL_5501941	Botswana Harvard HIV Reference Laboratory	Botswana Harvard HIV Reference Laboratory	Sikhulile Moyo et al
EPI_ISL_6640918	National Health Laboratory	Botswana Harvard HIV Reference Laboratory	Sikhulile Moyo et al
EPI_ISL_6670247	Botswana Harvard HIV Reference Laboratory	Botswana Harvard HIV Reference Laboratory	Sikhulile Moyo et al
EPI_ISL_6640870	National Health Laboratory	Botswana Harvard HIV Reference Laboratory	Sikhulile Moyo et al
EPI_ISL_7121122	National Health Laboratory	Botswana Harvard HIV Reference Laboratory	Sikhulile Moyo et al
EPI_ISL_7120825	Botswana Harvard HIV Reference Laboratory	Botswana Harvard HIV Reference Laboratory	Sikhulile Moyo et al
EPI_ISL_7120887	Botswana Harvard HIV Reference Laboratory	Botswana Harvard HIV Reference Laboratory	Sikhulile Moyo et al
EPI_ISL_7380521	Botswana Harvard HIV Reference Laboratory	Botswana Harvard HIV Reference Laboratory	Sikhulile Moyo et al
EPI_ISL_7568594	National Health Laboratory	Botswana Harvard AIDS Institute Partnership, Plot 1836 North Ring Road, Princess Marina Hospital, Gaborone	Sikhulile Moyo et al
EPI_ISL_7568586	Botswana Harvard HIV Reference Laboratory	Botswana Harvard AIDS Institute Partnership, Plot 1836 North Ring Road, Princess Marina Hospital, Gaborone	Sikhulile Moyo et al
EPI_ISL_7834589	Botswana Harvard HIV Reference Laboratory	Botswana Harvard HIV Reference Laboratory	Sikhulile Moyo et al
EPI_ISL_7834527	Muan Hospital Laboratory	Botswana Harvard HIV Reference Laboratory	Sikhulile Moyo et al
EPI_ISL_7834553	Lancet Laboratories Gaborone	Botswana Harvard HIV Reference Laboratory	Sikhulile Moyo et al
EPI_ISL_8097246	Kasane Primary Hospital Laboratory	Botswana Harvard HIV Reference Laboratory	Sikhulile Moyo et al
EPI_ISL_8097258	Kasane Primary Hospital Laboratory	Botswana Harvard HIV Reference Laboratory	Sikhulile Moyo et al
EPI_ISL_8097273	Kasane Primary Hospital Laboratory	Botswana Harvard HIV Reference Laboratory	Sikhulile Moyo et al
EPI_ISL_8097291	Kasane Primary Hospital Laboratory	Botswana Harvard HIV Reference Laboratory	Sikhulile Moyo et al
EPI_ISL_9002779	Botswana Harvard HIV Reference Laboratory	Botswana Harvard HIV Reference Laboratory	Sikhulile Moyo et al
EPI_ISL_9002793	Botswana Harvard HIV Reference Laboratory	Botswana Harvard HIV Reference Laboratory	Sikhulile Moyo et al
EPI_ISL_1516847	Botswana Harvard HIV Reference Laboratory	Botswana Harvard HIV Reference Laboratory	Sikhulile Wonderful T. Choga et al
EPI_ISL_1516866	Botswana Harvard HIV Reference Laboratory	Botswana Harvard HIV Reference Laboratory	Sikhulile Dorcas Maruapula et al
EPI_ISL_1516867	Botswana Harvard HIV Reference Laboratory	Botswana Harvard HIV Reference Laboratory	Sikhulile Dorcas Maruapula et al
EPI_ISL_1516873	Botswana Harvard HIV Reference Laboratory	Botswana Harvard HIV Reference Laboratory	Sikhulile Dorcas Maruapula et al
EPI_ISL_1516877	Botswana Harvard HIV Reference Laboratory	Botswana Harvard HIV Reference Laboratory	Sikhulile Dorcas Maruapula et al
EPI_ISL_1516829	Botswana Harvard HIV Reference Laboratory	Botswana Harvard HIV Reference Laboratory	Sikhulile Wonderful T. Choga et al
EPI_ISL_2227200	Laboratoire d'analyse biom√©dicale du camp Ouezzin Coulibaly	Centre Muraz	Yacouba Sawadogo et al
EPI_ISL_660449	Laboratoire de Microbiologie CHU Souro Sanou	Centre Muraz	Abdoul-Salam Ouedraogo et al
EPI_ISL_660526	Laboratoire de Microbiologie CHU Souro Sanou	Centre Muraz	Abdoul-Salam Ouedraogo et al
EPI_ISL_660450	Laboratoire de Microbiologie CHU Souro Sanou	Centre Muraz	Abdoul-Salam Ouedraogo et al
EPI_ISL_660527	Laboratoire de Microbiologie CHU Souro Sanou	Centre Muraz	Abdoul-Salam Ouedraogo et al
EPI_ISL_660512	Laboratoire de Microbiologie CHU Souro Sanou	Centre Muraz	Abdoul-Salam Ouedraogo et al
EPI_ISL_660528	Laboratoire de Microbiologie CHU Souro Sanou	Centre Muraz	Abdoul-Salam Ouedraogo et al
EPI_ISL_660458	Laboratoire de Microbiologie CHU Souro Sanou	Centre Muraz	Abdoul-Salam Ouedraogo et al
EPI_ISL_660459	Laboratoire de Microbiologie CHU Souro Sanou	Centre Muraz	Abdoul-Salam Ouedraogo et al
EPI_ISL_660494	Laboratoire de Microbiologie CHU Souro Sanou	Centre Muraz	Abdoul-Salam Ouedraogo et al
EPI_ISL_660518	Laboratoire de Microbiologie CHU Souro Sanou	Centre Muraz	Abdoul-Salam Ouedraogo et al
EPI_ISL_660504	Laboratoire de Microbiologie CHU Souro Sanou	Centre Muraz	Abdoul-Salam Ouedraogo et al
EPI_ISL_660468	Laboratoire de Microbiologie CHU Souro Sanou	Centre Muraz	Abdoul-Salam Ouedraogo et al
EPI_ISL_660471	Laboratoire de Microbiologie CHU Souro Sanou	Centre Muraz	Abdoul-Salam Ouedraogo et al
EPI_ISL_2289111	Laboratoire de Microbiologie CHU Souro Sanou	Laboratoire bacteriologie virologie CHUSS	Yacouba Sawadogo et al
EPI_ISL_2289115	Laboratoire de Microbiologie CHU Souro Sanou	Laboratoire bacteriologie virologie CHUSS	Yacouba Sawadogo et al
EPI_ISL_2289096	Laboratoire de Microbiologie CHU Souro Sanou	Laboratoire bacteriologie virologie CHUSS	Yacouba Sawadogo et al
EPI_ISL_2289095	Laboratoire de Microbiologie CHU Souro Sanou	Laboratoire bacteriologie virologie CHUSS	Yacouba Sawadogo et al
EPI_ISL_2142722	Laboratoire de Microbiologie CHU Souro Sanou	Centre Muraz	Yacouba Sawadogo et al
EPI_ISL_1299497	CMA Dano	Centre Muraz	Ars√®ne Zongo et al
EPI_ISL_8207286	Laboratoire de Microbiologie CHU Souro Sanou	Laboratoire de Microbiologie CHU Souro Sanou	Yacouba Sawadogo et al
EPI_ISL_7459586	Laboratoire de Microbiologie CHU Souro Sanou	Project group Epidemology of Highly Pathogenic Microorganisms, Robert Koch Institut	Yacouba Sawadogo et al
EPI_ISL_7477062	Laboratoire de Microbiologie CHU Souro Sanou	Project group Epidemology of Highly Pathogenic Microorganisms, Robert Koch Institut	Yacouba Sawadogo et al
EPI_ISL_7459530	Laboratoire de Microbiologie CHU Souro Sanou	Project group Epidemology of Highly Pathogenic Microorganisms, Robert Koch Institut	Yacouba Sawadogo et al
EPI_ISL_7459540	Laboratoire de Microbiologie CHU Souro Sanou	Project group Epidemology of Highly Pathogenic Microorganisms, Robert Koch Institut	Yacouba Sawadogo et al
EPI_ISL_7459572	Laboratoire de Microbiologie CHU Souro Sanou	Project group Epidemology of Highly Pathogenic Microorganisms, Robert Koch Institut	Yacouba Sawadogo et al
EPI_ISL_7459546	Laboratoire de Microbiologie CHU Souro Sanou	Project group Epidemology of Highly Pathogenic Microorganisms, Robert Koch Institut	Yacouba Sawadogo et al
EPI_ISL_7459573	Laboratoire de Microbiologie CHU Souro Sanou	Project group Epidemology of Highly Pathogenic Microorganisms, Robert Koch Institut	Yacouba Sawadogo et al
EPI_ISL_7459528	Laboratoire de Microbiologie CHU Souro Sanou	Project group Epidemology of Highly Pathogenic Microorganisms, Robert Koch Institut	Yacouba Sawadogo et al
EPI_ISL_7476942	Laboratoire de Microbiologie CHU Souro Sanou	Project group Epidemology of Highly Pathogenic Microorganisms, Robert Koch Institut	Yacouba Sawadogo et al
EPI_ISL_7477042	Laboratoire de Microbiologie CHU Souro Sanou	Project group Epidemology of Highly Pathogenic Microorganisms, Robert Koch Institut	Yacouba Sawadogo et al
EPI_ISL_7476985	Laboratoire de Microbiologie CHU Souro Sanou	Project group Epidemology of Highly Pathogenic Microorganisms, Robert Koch Institut	Yacouba Sawadogo et al
EPI_ISL_7459531	Laboratoire de Microbiologie CHU Souro Sanou	Project group Epidemology of Highly Pathogenic Microorganisms, Robert Koch Institut	Yacouba Sawadogo et al
EPI_ISL_7476962	Laboratoire de Microbiologie CHU Souro Sanou	Project group Epidemology of Highly Pathogenic Microorganisms, Robert Koch Institut	Yacouba Sawadogo et al
EPI_ISL_4255007	Centre Hospitalier Universitaire de Tengandogo	Africa Centre for Excellence for Genomics of Infectious Diseases (ACEGID), Redeemer‚Äôs University	Olawoye et al
EPI_ISL_4255026	Centre Hospitalier Universitaire de Tengandogo	Africa Centre for Excellence for Genomics of Infectious Diseases (ACEGID), Redeemer‚Äôs University	Olawoye et al
EPI_ISL_4255039	Laboratoire National de Sant√© Publique	Africa Centre for Excellence for Genomics of Infectious Diseases (ACEGID), Redeemer‚Äôs University	Olawoye et al
EPI_ISL_4255049	Laboratoire National de Sant√© Publique	Africa Centre for Excellence for Genomics of Infectious Diseases (ACEGID), Redeemer‚Äôs University	Olawoye et al
EPI_ISL_4255071	Centre MURAZ	Africa Centre for Excellence for Genomics of Infectious Diseases (ACEGID), Redeemer‚Äôs University	Olawoye et al
EPI_ISL_4255072	Centre MURAZ	Africa Centre for Excellence for Genomics of Infectious Diseases (ACEGID), Redeemer‚Äôs University	Olawoye et al
EPI_ISL_4255078	Centre MURAZ	Africa Centre for Excellence for Genomics of Infectious Diseases (ACEGID), Redeemer‚Äôs University	Olawoye et al
EPI_ISL_4255133	Centre Hospitalier Universitaire de Bogodogo	Africa Centre for Excellence for Genomics of Infectious Diseases (ACEGID), Redeemer‚Äôs University	Olawoye et al
EPI_ISL_4255137	Centre Hospitalier Universitaire de Bogodogo	Africa Centre for Excellence for Genomics of Infectious Diseases (ACEGID), Redeemer‚Äôs University	Olawoye et al
EPI_ISL_4255163	Centre MURAZ	Africa Centre for Excellence for Genomics of Infectious Diseases (ACEGID), Redeemer‚Äôs University	Olawoye et al
EPI_ISL_13296538	LNR-FHV Centre MURAZ	Institut Pasteur de Dakar	Cisse Assana et al
EPI_ISL_2686247	Laboratoire National de R√©f√©rence pour les Fi√®vres H√©morragiques Virales, Centre Muraz	Centre Muraz	Ars√®ne Zongo et al
EPI_ISL_2686267	Laboratoire National de R√©f√©rence pour les Fi√®vres H√©morragiques Virales, Centre Muraz	Centre Muraz	Ars√®ne Zongo et al
EPI_ISL_2686345	Laboratoire de Biologie Clinique, Centre Muraz	Centre Muraz	Ars√®ne Zongo et al
EPI_ISL_1711647	Virology Laboratory of S√£o Vicente	Institut Pasteur de Dakar	Sanders Kevin et al
EPI_ISL_1711650	Virology Laboratory of S√£o Vicente	Institut Pasteur de Dakar	Nadia Rodrigues et al
EPI_ISL_8351186	Virology Laboratory of Praia	Institut Pasteur de Dakar	Sanders Kevin et al
EPI_ISL_8351166	Virology Laboratory of Praia	Institut Pasteur de Dakar	Sanders Kevin et al
EPI_ISL_8351154	Virology Laboratory of Praia	Institut Pasteur de Dakar	Sanders Kevin et al
EPI_ISL_8351161	Virology Laboratory of Praia	Institut Pasteur de Dakar	Sanders Kevin et al
EPI_ISL_8350855	Virology Laboratory of Praia	Institut Pasteur de Dakar	Sanders Kevin et al
EPI_ISL_8350856	Virology Laboratory of Praia	Institut Pasteur de Dakar	Sanders Kevin et al
EPI_ISL_8350861	Virology Laboratory of Praia	Institut Pasteur de Dakar	Sanders Kevin et al
EPI_ISL_9391148	CREMER (Centre de Recherches sur les Maladies Emergentes et Re-emergentes)	CREMER (Centre de Recherches sur les Maladies Emergentes et Re-emergentes)	Celestin Godwe et al
EPI_ISL_13296386	Laboratoire Nationale de Sant√© Publique	Institut Pasteur de Dakar	Essomba Ren√© Ghislain et al
EPI_ISL_13296393	Laboratoire Nationale de Sant√© Publique	Institut Pasteur de Dakar	Essomba Ren√© Ghislain et al
EPI_ISL_1972306	Laboratoire National de Sant√© Publique du Cameroun	Pathogen Genomics Lab, National Institute for Biomedical Research (INRB)	Placide Mbala-Kingebeni et al
EPI_ISL_10010884	Laboratoire National de Sant√© Publique du Cameroun	Pathogen Genomics Lab, National Institute for Biomedical Research (INRB)	Placide Mbala-Kingebeni et al
EPI_ISL_1972320	Laboratoire National de Sant√© Publique du Cameroun	Pathogen Genomics Lab, National Institute for Biomedical Research (INRB)	Placide Mbala-Kingebeni et al
EPI_ISL_6308481	Africa_CDC - Cameroon	KRISP, KZn Research Innovation and Sequencing Platform	Dr Essomba Rene Ghislain et al
EPI_ISL_6422335	National Public Health Laboratory, Ministry of Public Health,	CERI, Centre for Epidemic Response and Innvoation, Stellenbosch University and KRISP, KZN Research Innovation and Sequencing Platform, UKZN.	Dr Essomba Rene Ghislain et al
EPI_ISL_12749854	National Public Health Laboratory, Ministry of Public Health, Yaounde	CERI, Centre for Epidemic Response and Innvoation, Stellenbosch University and KRISP, KZN Research Innovation and Sequencing Platform, UKZN.	Ghislain ER et al
EPI_ISL_5596726	National Public Health Laboratory, Ministry of Public Health of Cameroon	CERI, Centre for Epidemic Response and Innvoation, Stellenbosch University and KRISP, KZN Research Innovation and Sequencing Platform, UKZN.	Dr Essomba Rene Ghislain et al
EPI_ISL_5596762	National Public Health Laboratory, Ministry of Public Health of Cameroon	CERI, Centre for Epidemic Response and Innvoation, Stellenbosch University and KRISP, KZN Research Innovation and Sequencing Platform, UKZN.	Dr Essomba Rene Ghislain et al
EPI_ISL_5596847	National Public Health Laboratory, Ministry of Public Health of Cameroon	CERI, Centre for Epidemic Response and Innvoation, Stellenbosch University and KRISP, KZN Research Innovation and Sequencing Platform, UKZN.	Dr Essomba Rene Ghislain et al
EPI_ISL_5596857	National Public Health Laboratory, Ministry of Public Health of Cameroon	CERI, Centre for Epidemic Response and Innvoation, Stellenbosch University and KRISP, KZN Research Innovation and Sequencing Platform, UKZN.	Dr Essomba Rene Ghislain et al
EPI_ISL_845550	National Public Health Laboratory, Cameroon	African Centre of Excellence for Genomics of Infectious Diseases (ACEGID), Redeemer's University	Oluniyi P.E. et al
EPI_ISL_1715192	National Public Health Laboratory, Cameroon	African Centre of Excellence for Genomics of Infectious Diseases, Redeemer‚Äôs University	Olawoye et al
EPI_ISL_1001068	Centre Pasteur du Cameroun	Institut Pasteur de Dakar	Njouom Richard et al
EPI_ISL_1790084	Centre Pasteur Annexe de Garoua	Institut Pasteur de Dakar	Njouom Richard et al
EPI_ISL_2504142	Chantal Biya International Reference Centre (CIRCB)	International Centre for Genetic Engineering and Biotechnology (ICGEB) and ARGO Open Lab for Genome Sequencing	Joseph Fokam et al
EPI_ISL_1296438	CREMER(Centre de Rechercherches sur les Maladies Emergentes et R√©-√©mergentes)	TransVIHMI(Recherches Translationnelles sur le VIH et les Maladies Infectieuses)	Celestin Godwe et al
EPI_ISL_1257879	Centre Pasteur du Cameroun	Institut Pasteur de Dakar	Njouom Richard et al
EPI_ISL_1790121	Centre Pasteur du Cameroun	Institut Pasteur de Dakar	Njouom Richard et al
EPI_ISL_1190753	CREMER(Centre de Rechercherches sur les Maladies Emergentes et R√©-√©mergentes)	TransVIHMI(Recherches Translationnelles sur le VIH et les Maladies Infectieuses)	Celestin Godwe et al
EPI_ISL_2281239	Insitut Pasteur Bangui	Institut Pasteur de Dakar	Marie-Astrid Vernet et al
EPI_ISL_2281245	Insitut Pasteur Bangui	Institut Pasteur de Dakar	Marie-Astrid Vernet et al
EPI_ISL_2281266	Insitut Pasteur Bangui	Institut Pasteur de Dakar	Marie-Astrid Vernet et al
EPI_ISL_2281269	Insitut Pasteur Bangui	Institut Pasteur de Dakar	Marie-Astrid Vernet et al
EPI_ISL_10729331	Minist√®re de Sant√© Publique et de la Solidarit√© Nationale	Pathogen Genomics Lab, National Institute for Biomedical Research (INRB)	Placide Mbala-Kingebeni et al
EPI_ISL_9274860	Minist√®re de Sant√© Publique et de la Solidarit√© Nationale	Pathogen Genomics Lab, National Institute for Biomedical Research (INRB)	Placide Mbala-Kingebeni et al
EPI_ISL_9274883	Minist√®re de Sant√© Publique et de la Solidarit√© Nationale	Pathogen Genomics Lab, National Institute for Biomedical Research (INRB)	Placide Mbala-Kingebeni et al
EPI_ISL_9274888	Minist√®re de Sant√© Publique et de la Solidarit√© Nationale	Pathogen Genomics Lab, National Institute for Biomedical Research (INRB)	Placide Mbala-Kingebeni et al
EPI_ISL_6508141	Institut National de Recherche pour l'Agriculture, la Peche et l'Environnement (INRAPE),Comoros	KEMRI-Wellcome Trust Research Programme,Kilifi	Githinji G. et al
EPI_ISL_2889850	Fondation Congolaise pour la recherche medicale (FCRM)	Fondation Congolaise pour la Recherche M√©dicale	Mfoutou Mapanguy Claujens Chastel et al
EPI_ISL_6700819	Fondation Congolaise pour la recherche medicale (FCRM), Francine Ntoumi	Fondation Congolaise pour la Recherche M√©dicale	Dr Batchi-Bouyou Armel Landry et al
EPI_ISL_4724374	Fondation Congolaise pour la recherche medicale (FCRM), Francine Ntoumi	Fondation Congolaise pour la Recherche M√©dicale	Mfoutou Mapanguy Claujens Chastel et al
EPI_ISL_1854789	Fondation Congolaise pour la recherche medicale (FCRM), Francine Ntoumi	Institute of Tropical Medicine	Prof. Francine Ntoumi et al
EPI_ISL_912354	Fondation Congolaise pour la recherche medicale (FCRM), Francine Ntoumi	NGS Competence Center Tuebingen, Institut f√ºr Medizinische Mikrobiologie und Hygiene, Universitaetsklinikum T√ºbingen	Angel Angelov et al
EPI_ISL_912361	Fondation Congolaise pour la recherche medicale (FCRM), Francine Ntoumi	NGS Competence Center Tuebingen, Institut f√ºr Medizinische Mikrobiologie und Hygiene, Universitaetsklinikum T√ºbingen	Angel Angelov et al
EPI_ISL_912389	Fondation Congolaise pour la recherche medicale (FCRM), Francine Ntoumi	NGS Competence Center Tuebingen, Institut f√ºr Medizinische Mikrobiologie und Hygiene, Universitaetsklinikum T√ºbingen	Angel Angelov et al
EPI_ISL_912392	Fondation Congolaise pour la recherche medicale (FCRM), Francine Ntoumi	NGS Competence Center Tuebingen, Institut f√ºr Medizinische Mikrobiologie und Hygiene, Universitaetsklinikum T√ºbingen	Angel Angelov et al
EPI_ISL_7120446	Molecular Lab, National Laboratory of Public Health	Pathogen Sequencing Lab, National Institute for Biomedical Research (INRB)	Fabien Rock Niama et al
EPI_ISL_7120457	Molecular Lab, National Laboratory of Public Health	Pathogen Sequencing Lab, National Institute for Biomedical Research (INRB)	Fabien Rock Niama et al
EPI_ISL_6951030	Molecular Lab, National Laboratory of Public Health	Pathogen Sequencing Lab, National Institute for Biomedical Research (INRB)	Fabien Rock Niama et al
EPI_ISL_10023498	Molecular Lab, National Laboratory of Public Health	Pathogen Genomics Lab, National Institute for Biomedical Research (INRB)	Placide Mbala-Kingebeni et al
EPI_ISL_936319	Fondation Congolaise pour la recherche medicale (FCRM), Francine Ntoumi	NGS Competence Center Tuebingen, Institut f√ºr Medizinische Mikrobiologie und Hygiene, Universitaetsklinikum T√ºbingen	Angel Angelov et al
EPI_ISL_936344	Fondation Congolaise pour la recherche medicale (FCRM), Francine Ntoumi	NGS Competence Center Tuebingen, Institut f√ºr Medizinische Mikrobiologie und Hygiene, Universitaetsklinikum T√ºbingen	Angel Angelov et al
EPI_ISL_9893275	Department of Epidemic Viruses, Institut Pasteur of C√¥te d'Ivoire, Abidjan, C√¥te d'Ivoire	Molecular Genetics Platform, Institut Pasteur of C√¥te d'Ivoire, Abidjan, C√¥te d'Ivoire	Aristide Berenger Ako AKO et al
EPI_ISL_9893282	Department of Epidemic Viruses, Institut Pasteur of C√¥te d'Ivoire, Abidjan, C√¥te d'Ivoire	Molecular Genetics Platform, Institut Pasteur of C√¥te d'Ivoire, Abidjan, C√¥te d'Ivoire	Aristide Berenger Ako AKO et al
EPI_ISL_9893283	Department of Epidemic Viruses, Institut Pasteur of C√¥te d'Ivoire, Abidjan, C√¥te d'Ivoire	Molecular Genetics Platform, Institut Pasteur of C√¥te d'Ivoire, Abidjan, C√¥te d'Ivoire	Aristide Berenger Ako AKO et al
EPI_ISL_9888123	Department of Epidemic Viruses, Institut Pasteur of C√¥te d'Ivoire, Abidjan, C√¥te d'Ivoire	Molecular Genetics Platform, Institut Pasteur of C√¥te d'Ivoire, Abidjan, C√¥te d'Ivoire	Aristide Berenger Ako AKO et al
EPI_ISL_9906194	Department of Epidemic Viruses, Institut Pasteur of C√¥te d'Ivoire, Abidjan, C√¥te d'Ivoire	Molecular Genetics Platform, Institut Pasteur of C√¥te d'Ivoire, Abidjan, C√¥te d'Ivoire	Aristide Berenger Ako AKO et al
EPI_ISL_9892632	Department of Epidemic Viruses, Institut Pasteur of C√¥te d'Ivoire, Abidjan, C√¥te d'Ivoire	Molecular Genetics Platform, Institut Pasteur of C√¥te d'Ivoire, Abidjan, C√¥te d'Ivoire	Aristide Berenger Ako AKO et al
EPI_ISL_614358	Molecular diagnostic unit for viral haemorrhagic fevers and emerging viruses, Bouak√© CHU Laboratory	Project group Epidemology of Highly Pathogenic Microorganisms, Robert Koch-Institute	Chantal Akoua-Koffi et al
EPI_ISL_614364	Molecular diagnostic unit for viral haemorrhagic fevers and emerging viruses, Bouak√© CHU Laboratory	Project group Epidemology of Highly Pathogenic Microorganisms, Robert Koch-Institute	Chantal Akoua-Koffi et al
EPI_ISL_1662580	Molecular diagnostic unit for viral haemorrhagic fevers and emerging viruses, Bouak√© CHU Laboratory	Project group Epidemology of Highly Pathogenic Microorganisms, Robert Koch-Institute	Chantal Akoua-Koffi et al
EPI_ISL_614385	Molecular diagnostic unit for viral haemorrhagic fevers and emerging viruses, Bouak√© CHU Laboratory	Project group Epidemology of Highly Pathogenic Microorganisms, Robert Koch-Institute	Chantal Akoua-Koffi et al
EPI_ISL_681842	Molecular diagnostic unit for viral haemorrhagic fevers and emerging viruses, Bouak√© CHU Laboratory	Project group Epidemology of Highly Pathogenic Microorganisms, Robert Koch-Institute	Chantal Akoua-Koffi et al
EPI_ISL_614393	Molecular diagnostic unit for viral haemorrhagic fevers and emerging viruses, Bouak√© CHU Laboratory	Project group Epidemology of Highly Pathogenic Microorganisms, Robert Koch-Institute	Chantal Akoua-Koffi et al
EPI_ISL_1662590	Molecular diagnostic unit for viral haemorrhagic fevers and emerging viruses, Bouak√© CHU Laboratory	Project group Epidemology of Highly Pathogenic Microorganisms, Robert Koch-Institute	Chantal Akoua-Koffi et al
EPI_ISL_614394	Molecular diagnostic unit for viral haemorrhagic fevers and emerging viruses, Bouak√© CHU Laboratory	Project group Epidemology of Highly Pathogenic Microorganisms, Robert Koch-Institute	Chantal Akoua-Koffi et al
EPI_ISL_1662508	Molecular diagnostic unit for viral haemorrhagic fevers and emerging viruses, Bouak√© CHU Laboratory	Molecular diagnostic unit for viral haemorrhagic fevers and emerging viruses, Bouak√© CHU Laboratory	Chantal Akoua-Koffi et al
EPI_ISL_1663669	Molecular diagnostic unit for viral haemorrhagic fevers and emerging viruses, Bouak√© CHU Laboratory	Molecular diagnostic unit for viral haemorrhagic fevers and emerging viruses, Bouak√© CHU Laboratory	Chantal Akoua-Koffi et al
EPI_ISL_1663658	Molecular diagnostic unit for viral haemorrhagic fevers and emerging viruses, Bouak√© CHU Laboratory	Molecular diagnostic unit for viral haemorrhagic fevers and emerging viruses, Bouak√© CHU Laboratory	Chantal Akoua-Koffi et al
EPI_ISL_1662514	Molecular diagnostic unit for viral haemorrhagic fevers and emerging viruses, Bouak√© CHU Laboratory	Molecular diagnostic unit for viral haemorrhagic fevers and emerging viruses, Bouak√© CHU Laboratory	Chantal Akoua-Koffi et al
EPI_ISL_1663610	Molecular diagnostic unit for viral haemorrhagic fevers and emerging viruses, Bouak√© CHU Laboratory	Molecular diagnostic unit for viral haemorrhagic fevers and emerging viruses, Bouak√© CHU Laboratory	Chantal Akoua-Koffi et al
EPI_ISL_3536552	Molecular diagnostic unit for viral haemorrhagic fevers and emerging viruses, Bouak√© CHU Laboratory	Molecular diagnostic unit for viral haemorrhagic fevers and emerging viruses, Bouak√© CHU Laboratory	Chantal Akoua-Koffi et al
EPI_ISL_3536570	Molecular diagnostic unit for viral haemorrhagic fevers and emerging viruses, Bouak√© CHU Laboratory	Molecular diagnostic unit for viral haemorrhagic fevers and emerging viruses, Bouak√© CHU Laboratory	Chantal Akoua-Koffi et al
EPI_ISL_10080110	Department of Epidemic Viruses, Institut Pasteur of C√¥te d'Ivoire, Abidjan, C√¥te d'Ivoire	Molecular Genetics Platform, Institut Pasteur of C√¥te d'Ivoire, Abidjan, C√¥te d'Ivoire	Aristide Berenger Ako AKO et al
EPI_ISL_10115879	Department of Epidemic Viruses, Institut Pasteur of C√¥te d'Ivoire, Abidjan, C√¥te d'Ivoire	Molecular Genetics Platform, Institut Pasteur of C√¥te d'Ivoire, Abidjan, C√¥te d'Ivoire	Aristide Berenger Ako AKO et al
EPI_ISL_10115884	Department of Epidemic Viruses, Institut Pasteur of C√¥te d'Ivoire, Abidjan, C√¥te d'Ivoire	Molecular Genetics Platform, Institut Pasteur of C√¥te d'Ivoire, Abidjan, C√¥te d'Ivoire	Aristide Berenger Ako AKO et al
EPI_ISL_10115894	Department of Epidemic Viruses, Institut Pasteur of C√¥te d'Ivoire, Abidjan, C√¥te d'Ivoire	Molecular Genetics Platform, Institut Pasteur of C√¥te d'Ivoire, Abidjan, C√¥te d'Ivoire	Aristide Berenger Ako AKO et al
EPI_ISL_8178290	Molecular diagnostic unit for viral haemorrhagic fevers and emerging viruses, Bouak√© CHU Laboratory	Molecular diagnostic unit for viral haemorrhagic fevers and emerging viruses, Bouak√© CHU Laboratory	Chantal Akoua-Koffi et al
EPI_ISL_961759	Viral Respiratory Lab, National Institute for Biomedical Research (INRB)	Pathogen Sequencing Lab, National Institute for Biomedical Research (INRB)	Placide Mbala-Kingebeni et al
EPI_ISL_471412	Viral Respiratory Lab, National Institute for Biomedical Research (INRB)	Pathogen Sequencing Lab, National Institute for Biomedical Research (INRB)	Placide Mbala-Kingebeni et al
EPI_ISL_471413	Viral Respiratory Lab, National Institute for Biomedical Research (INRB)	Pathogen Sequencing Lab, National Institute for Biomedical Research (INRB)	Placide Mbala-Kingebeni et al
EPI_ISL_527495	Viral Respiratory Lab, National Institute for Biomedical Research (INRB)	Pathogen Sequencing Lab, National Institute for Biomedical Research (INRB)	Placide Mbala-Kingebeni et al
EPI_ISL_527548	Viral Respiratory Lab, National Institute for Biomedical Research (INRB)	Pathogen Sequencing Lab, National Institute for Biomedical Research (INRB)	Placide Mbala-Kingebeni et al
EPI_ISL_527549	Viral Respiratory Lab, National Institute for Biomedical Research (INRB)	Pathogen Sequencing Lab, National Institute for Biomedical Research (INRB)	Placide Mbala-Kingebeni et al
EPI_ISL_513630	Viral Respiratory Lab, National Institute for Biomedical Research (INRB)	Pathogen Sequencing Lab, National Institute for Biomedical Research (INRB)	Placide Mbala-Kingebeni et al
EPI_ISL_513631	Viral Respiratory Lab, National Institute for Biomedical Research (INRB)	Pathogen Sequencing Lab, National Institute for Biomedical Research (INRB)	Placide Mbala-Kingebeni et al
EPI_ISL_3133662	Viral Respiratory Lab, National Institute for Biomedical Research (INRB)	Pathogen Sequencing Lab, National Institute for Biomedical Research (INRB)	Placide Mbala-Kingebeni et al
EPI_ISL_527551	Viral Respiratory Lab, National Institute for Biomedical Research (INRB)	Pathogen Sequencing Lab, National Institute for Biomedical Research (INRB)	Placide Mbala-Kingebeni et al
EPI_ISL_527555	Viral Respiratory Lab, National Institute for Biomedical Research (INRB)	Pathogen Sequencing Lab, National Institute for Biomedical Research (INRB)	Placide Mbala-Kingebeni et al
EPI_ISL_3133663	Viral Respiratory Lab, National Institute for Biomedical Research (INRB)	Pathogen Sequencing Lab, National Institute for Biomedical Research (INRB)	Placide Mbala-Kingebeni et al
EPI_ISL_527525	Viral Respiratory Lab, National Institute for Biomedical Research (INRB)	Pathogen Sequencing Lab, National Institute for Biomedical Research (INRB)	Placide Mbala-Kingebeni et al
EPI_ISL_527560	Viral Respiratory Lab, National Institute for Biomedical Research (INRB)	Pathogen Sequencing Lab, National Institute for Biomedical Research (INRB)	Placide Mbala-Kingebeni et al
EPI_ISL_527537	Viral Respiratory Lab, National Institute for Biomedical Research (INRB)	Pathogen Sequencing Lab, National Institute for Biomedical Research (INRB)	Placide Mbala-Kingebeni et al
EPI_ISL_527562	Viral Respiratory Lab, National Institute for Biomedical Research (INRB)	Pathogen Sequencing Lab, National Institute for Biomedical Research (INRB)	Placide Mbala-Kingebeni et al
EPI_ISL_431011	Viral Respiratory Lab, National Institute for Biomedical Research (INRB)	Pathogen Sequencing Lab, National Institute for Biomedical Research (INRB)	Placide Mbala-Kingebeni et al
EPI_ISL_434711	Viral Respiratory Lab, National Institute for Biomedical Research (INRB)	Pathogen Sequencing Lab, National Institute for Biomedical Research (INRB)	Placide Mbala-Kingebeni et al
EPI_ISL_591084	Viral Respiratory Lab, National Institute for Biomedical Research (INRB)	Pathogen Sequencing Lab, National Institute for Biomedical Research (INRB)	Placide Mbala-Kingebeni et al
EPI_ISL_435156	Viral Respiratory Lab, National Institute for Biomedical Research (INRB)	Pathogen Sequencing Lab, National Institute for Biomedical Research (INRB)	Placide Mbala-Kingebeni et al
EPI_ISL_435160	Viral Respiratory Lab, National Institute for Biomedical Research (INRB)	Pathogen Sequencing Lab, National Institute for Biomedical Research (INRB)	Placide Mbala-Kingebeni et al
EPI_ISL_435163	Viral Respiratory Lab, National Institute for Biomedical Research (INRB)	Pathogen Sequencing Lab, National Institute for Biomedical Research (INRB)	Placide Mbala-Kingebeni et al
EPI_ISL_437193	Viral Respiratory Lab, National Institute for Biomedical Research (INRB)	Pathogen Sequencing Lab, National Institute for Biomedical Research (INRB)	Placide Mbala-Kingebeni et al
EPI_ISL_437195	Viral Respiratory Lab, National Institute for Biomedical Research (INRB)	Pathogen Sequencing Lab, National Institute for Biomedical Research (INRB)	Placide Mbala-Kingebeni et al
EPI_ISL_437340	Viral Respiratory Lab, National Institute for Biomedical Research (INRB)	Pathogen Sequencing Lab, National Institute for Biomedical Research (INRB)	Placide Mbala-Kingebeni et al
EPI_ISL_437345	Viral Respiratory Lab, National Institute for Biomedical Research (INRB)	Pathogen Sequencing Lab, National Institute for Biomedical Research (INRB)	Placide Mbala-Kingebeni et al
EPI_ISL_437347	Viral Respiratory Lab, National Institute for Biomedical Research (INRB)	Pathogen Sequencing Lab, National Institute for Biomedical Research (INRB)	Placide Mbala-Kingebeni et al
EPI_ISL_437350	Viral Respiratory Lab, National Institute for Biomedical Research (INRB)	Pathogen Sequencing Lab, National Institute for Biomedical Research (INRB)	Placide Mbala-Kingebeni et al
EPI_ISL_437351	Viral Respiratory Lab, National Institute for Biomedical Research (INRB)	Pathogen Sequencing Lab, National Institute for Biomedical Research (INRB)	Placide Mbala-Kingebeni et al
EPI_ISL_447599	Viral Respiratory Lab, National Institute for Biomedical Research (INRB)	Pathogen Sequencing Lab, National Institute for Biomedical Research (INRB)	Placide Mbala-Kingebeni et al
EPI_ISL_447604	Viral Respiratory Lab, National Institute for Biomedical Research (INRB)	Pathogen Sequencing Lab, National Institute for Biomedical Research (INRB)	Placide Mbala-Kingebeni et al
EPI_ISL_447606	Viral Respiratory Lab, National Institute for Biomedical Research (INRB)	Pathogen Sequencing Lab, National Institute for Biomedical Research (INRB)	Placide Mbala-Kingebeni et al
EPI_ISL_447231	Viral Respiratory Lab, National Institute for Biomedical Research (INRB)	Pathogen Sequencing Lab, National Institute for Biomedical Research (INRB)	Placide Mbala-Kingebeni et al
EPI_ISL_447236	Viral Respiratory Lab, National Institute for Biomedical Research (INRB)	Pathogen Sequencing Lab, National Institute for Biomedical Research (INRB)	Placide Mbala-Kingebeni et al
EPI_ISL_447242	Viral Respiratory Lab, National Institute for Biomedical Research (INRB)	Pathogen Sequencing Lab, National Institute for Biomedical Research (INRB)	Placide Mbala-Kingebeni et al
EPI_ISL_447243	Viral Respiratory Lab, National Institute for Biomedical Research (INRB)	Pathogen Sequencing Lab, National Institute for Biomedical Research (INRB)	Placide Mbala-Kingebeni et al
EPI_ISL_471398	Viral Respiratory Lab, National Institute for Biomedical Research (INRB)	Pathogen Sequencing Lab, National Institute for Biomedical Research (INRB)	Placide Mbala-Kingebeni et al
EPI_ISL_961013	Viral Respiratory Lab, National Institute for Biomedical Research (INRB)	Pathogen Sequencing Lab, National Institute for Biomedical Research (INRB)	Placide Mbala-Kingebeni et al
EPI_ISL_471401	Viral Respiratory Lab, National Institute for Biomedical Research (INRB)	Pathogen Sequencing Lab, National Institute for Biomedical Research (INRB)	Placide Mbala-Kingebeni et al
EPI_ISL_471414	Viral Respiratory Lab, National Institute for Biomedical Research (INRB)	Pathogen Sequencing Lab, National Institute for Biomedical Research (INRB)	Placide Mbala-Kingebeni et al
EPI_ISL_471415	Viral Respiratory Lab, National Institute for Biomedical Research (INRB)	Pathogen Sequencing Lab, National Institute for Biomedical Research (INRB)	Placide Mbala-Kingebeni et al
EPI_ISL_514114	Viral Respiratory Lab, National Institute for Biomedical Research (INRB)	Pathogen Sequencing Lab, National Institute for Biomedical Research (INRB)	Placide Mbala-Kingebeni et al
EPI_ISL_496508	Viral Respiratory Lab, National Institute for Biomedical Research (INRB)	Pathogen Sequencing Lab, National Institute for Biomedical Research (INRB)	Placide Mbala-Kingebeni et al
EPI_ISL_514104	Viral Respiratory Lab, National Institute for Biomedical Research (INRB)	Pathogen Sequencing Lab, National Institute for Biomedical Research (INRB)	Placide Mbala-Kingebeni et al
EPI_ISL_513602	Viral Respiratory Lab, National Institute for Biomedical Research (INRB)	Pathogen Sequencing Lab, National Institute for Biomedical Research (INRB)	Placide Mbala-Kingebeni et al
EPI_ISL_513607	Viral Respiratory Lab, National Institute for Biomedical Research (INRB)	Pathogen Sequencing Lab, National Institute for Biomedical Research (INRB)	Placide Mbala-Kingebeni et al
EPI_ISL_496491	Viral Respiratory Lab, National Institute for Biomedical Research (INRB)	Pathogen Sequencing Lab, National Institute for Biomedical Research (INRB)	Placide Mbala-Kingebeni et al
EPI_ISL_487365	Viral Respiratory Lab, National Institute for Biomedical Research (INRB)	Pathogen Sequencing Lab, National Institute for Biomedical Research (INRB)	Placide Mbala-Kingebeni et al
EPI_ISL_496495	Viral Respiratory Lab, National Institute for Biomedical Research (INRB)	Pathogen Sequencing Lab, National Institute for Biomedical Research (INRB)	Placide Mbala-Kingebeni et al
EPI_ISL_495633	Viral Respiratory Lab, National Institute for Biomedical Research (INRB)	Pathogen Sequencing Lab, National Institute for Biomedical Research (INRB)	Placide Mbala-Kingebeni et al
EPI_ISL_513611	Viral Respiratory Lab, National Institute for Biomedical Research (INRB)	Pathogen Sequencing Lab, National Institute for Biomedical Research (INRB)	Placide Mbala-Kingebeni et al
EPI_ISL_495638	Viral Respiratory Lab, National Institute for Biomedical Research (INRB)	Pathogen Sequencing Lab, National Institute for Biomedical Research (INRB)	Placide Mbala-Kingebeni et al
EPI_ISL_514123	Viral Respiratory Lab, National Institute for Biomedical Research (INRB)	Pathogen Sequencing Lab, National Institute for Biomedical Research (INRB)	Placide Mbala-Kingebeni et al
EPI_ISL_513595	Viral Respiratory Lab, National Institute for Biomedical Research (INRB)	Pathogen Sequencing Lab, National Institute for Biomedical Research (INRB)	Placide Mbala-Kingebeni et al
EPI_ISL_636986	Virology Lab, National Institute for Biomedical Research (INRB)	Project group Epidemology of Highly Pathogenic Microorganisms, Robert Koch-Institute	Jean-Jacques Muyembe Tamfum et al
EPI_ISL_12257146	Molecular Biology laboratory, Universit√© Evang√©lique en Afrique	International Livestock Research Institute	Samuel O. Oyola et al
EPI_ISL_12257148	Molecular Biology laboratory, Universit√© Evang√©lique en Afrique	International Livestock Research Institute	Samuel O. Oyola et al
EPI_ISL_12257160	Molecular Biology laboratory, Universit√© Evang√©lique en Afrique	International Livestock Research Institute	Samuel O. Oyola et al
EPI_ISL_9093642	Molecular Biology Laboratory, Universite Evangelique en Afrique	International Livestock Research Institute	Samuel O. Oyola et al
EPI_ISL_9093651	Molecular Biology Laboratory, Universite Evangelique en Afrique	International Livestock Research Institute	Samuel O. Oyola et al
EPI_ISL_9093660	Molecular Biology Laboratory, Universite Evangelique en Afrique	International Livestock Research Institute	Samuel O. Oyola et al
EPI_ISL_9093662	Molecular Biology Laboratory, Universite Evangelique en Afrique	International Livestock Research Institute	Samuel O. Oyola et al
EPI_ISL_9093696	Molecular Biology Laboratory, Universite Evangelique en Afrique	International Livestock Research Institute	Samuel O. Oyola et al
EPI_ISL_10771129	Molecular Biology laboratory, Universit√© Evang√©lique en Afrique	International Livestock Research Institute	Samuel O. Oyola et al
EPI_ISL_10771132	Molecular Biology laboratory, Universit√© Evang√©lique en Afrique	International Livestock Research Institute	Samuel O. Oyola et al
EPI_ISL_10771137	Molecular Biology laboratory, Universit√© Evang√©lique en Afrique	International Livestock Research Institute	Samuel O. Oyola et al
EPI_ISL_3086923	Viral Respiratory Lab, National Institute for Biomedical Research (INRB)	Pathogen Sequencing Lab, National Institute for Biomedical Research (INRB)	Placide Mbala-Kingebeni et al
EPI_ISL_9570937	Pathogen Genomics Lab, National Institute for Biomedical Research (INRB)	Pathogen Genomics Lab, National Institute for Biomedical Research (INRB)	Placide Mbala-Kingebeni et al
EPI_ISL_9570948	Pathogen Genomics Lab, National Institute for Biomedical Research (INRB)	Pathogen Genomics Lab, National Institute for Biomedical Research (INRB)	Placide Mbala-Kingebeni et al
EPI_ISL_9570962	Pathogen Genomics Lab, National Institute for Biomedical Research (INRB)	Pathogen Genomics Lab, National Institute for Biomedical Research (INRB)	Placide Mbala-Kingebeni et al
EPI_ISL_9570963	Pathogen Genomics Lab, National Institute for Biomedical Research (INRB)	Pathogen Genomics Lab, National Institute for Biomedical Research (INRB)	Placide Mbala-Kingebeni et al
EPI_ISL_9570969	Pathogen Genomics Lab, National Institute for Biomedical Research (INRB)	Pathogen Genomics Lab, National Institute for Biomedical Research (INRB)	Placide Mbala-Kingebeni et al
EPI_ISL_9570992	Pathogen Genomics Lab, National Institute for Biomedical Research (INRB)	Pathogen Genomics Lab, National Institute for Biomedical Research (INRB)	Placide Mbala-Kingebeni et al
EPI_ISL_9571076	Pathogen Genomics Lab, National Institute for Biomedical Research (INRB)	Pathogen Genomics Lab, National Institute for Biomedical Research (INRB)	Placide Mbala-Kingebeni et al
EPI_ISL_2968718	Viral Respiratory Lab, National Institute for Biomedical Research (INRB)	Pathogen Sequencing Lab, National Institute for Biomedical Research (INRB)	Placide Mbala-Kingebeni et al
EPI_ISL_2533854	Naval Medical Research Unit No. 3	Naval Medical Research Center Biological Defense Research Directorate	Catherine E. Arnold et al
EPI_ISL_3869529	Naval Medical Research Unit No. 3	Naval Medical Research Center Biological Defense Research Directorate	Catherine E. Arnold et al
EPI_ISL_2860831	Naval Medical Research Unit No. 3	Naval Medical Research Center Biological Defense Research Directorate	Catherine E. Arnold et al
EPI_ISL_3920363	Naval Medical Research Unit No. 3	Naval Medical Research Center Biological Defense Research Directorate	Catherine E. Arnold et al
EPI_ISL_3920405	Naval Medical Research Unit No. 3	Naval Medical Research Center Biological Defense Research Directorate	Catherine E. Arnold et al
EPI_ISL_3920383	Naval Medical Research Unit No. 3	Naval Medical Research Center Biological Defense Research Directorate	Catherine E. Arnold et al
EPI_ISL_2858638	Naval Medical Research Unit No. 3	Naval Medical Research Center Biological Defense Research Directorate	Catherine E. Arnold et al
EPI_ISL_2858653	Naval Medical Research Unit No. 3	Naval Medical Research Center Biological Defense Research Directorate	Catherine E. Arnold et al
EPI_ISL_2858661	Naval Medical Research Unit No. 3	Naval Medical Research Center Biological Defense Research Directorate	Catherine E. Arnold et al
EPI_ISL_6693750	Naval Medical Research Unit No. 3	Naval Medical Research Center Biological Defense Research Directorate	Catherine E. Arnold et al
EPI_ISL_3920432	Naval Medical Research Unit No. 3	Naval Medical Research Center Biological Defense Research Directorate	Catherine E. Arnold et al
EPI_ISL_6693756	Naval Medical Research Unit No. 3	Naval Medical Research Center Biological Defense Research Directorate	Catherine E. Arnold et al
EPI_ISL_3920392	Naval Medical Research Unit No. 3	Naval Medical Research Center Biological Defense Research Directorate	Catherine E. Arnold et al
EPI_ISL_6693787	Naval Medical Research Unit No. 3	Naval Medical Research Center Biological Defense Research Directorate	Catherine E. Arnold et al
EPI_ISL_3920359	Naval Medical Research Unit No. 3	Naval Medical Research Center Biological Defense Research Directorate	Catherine E. Arnold et al
EPI_ISL_3920325	Naval Medical Research Unit No. 3	Naval Medical Research Center Biological Defense Research Directorate	Catherine E. Arnold et al
EPI_ISL_3920326	Naval Medical Research Unit No. 3	Naval Medical Research Center Biological Defense Research Directorate	Catherine E. Arnold et al
EPI_ISL_9712326	Naval Medical Research Unit No. 3	Naval Medical Research Center Biological Defense Research Directorate	Logan J. Voegtly et al
EPI_ISL_3845401	Naval Medical Research Unit No. 3	Naval Medical Research Center Biological Defense Research Directorate	Catherine E. Arnold et al
EPI_ISL_2858669	Naval Medical Research Unit No. 3	Naval Medical Research Center Biological Defense Research Directorate	Catherine E. Arnold et al
EPI_ISL_1936251	Main Chemical Laboratories Egypt Army	Main Chemical Laboratories Egypt Army	Mohamed Seadawy et al
EPI_ISL_1936254	Main Chemical Laboratories Egypt Army	Main Chemical Laboratories Egypt Army	Mohamed Seadawy et al
EPI_ISL_1936278	Main Chemical Laboratories Egypt Army	Main Chemical Laboratories Egypt Army	Mohamed Seadawy et al
EPI_ISL_1936225	Main Chemical Laboratories Egypt Army	Main Chemical Laboratories Egypt Army	Mohamed Seadawy et al
EPI_ISL_907085	Biology, MCL	Biology, MCL	Seadawy et al
EPI_ISL_812797	Genomics Program, Children Cancer Hospital	Genomics Program, Children Cancer Hospital	Hatem et al
EPI_ISL_812809	Genomics Program, Children Cancer Hospital	Genomics Program, Children Cancer Hospital	Hatem et al
EPI_ISL_812815	Genomics Program, Children Cancer Hospital	Genomics Program, Children Cancer Hospital	Hatem et al
EPI_ISL_812821	Genomics Program, Children Cancer Hospital	Genomics Program, Children Cancer Hospital	Hatem et al
EPI_ISL_812833	Genomics Program, Children Cancer Hospital	Genomics Program, Children Cancer Hospital	Hatem et al
EPI_ISL_812834	Genomics Program, Children Cancer Hospital	Genomics Program, Children Cancer Hospital	Hatem et al
EPI_ISL_812836	Genomics Program, Children Cancer Hospital	Genomics Program, Children Cancer Hospital	Hatem et al
EPI_ISL_812845	Genomics Program, Children Cancer Hospital	Genomics Program, Children Cancer Hospital	Hatem et al
EPI_ISL_812853	Genomics Program, Children Cancer Hospital	Genomics Program, Children Cancer Hospital	Hatem et al
EPI_ISL_2566492	Genomics Program, Children Cancer Hospital	Genomics Program, Children Cancer Hospital	Hatem et al
EPI_ISL_2566502	Genomics Program, Children Cancer Hospital	Genomics Program, Children Cancer Hospital	Hatem et al
EPI_ISL_6011796	Genomics Program, Children Cancer Hospital	Genomics Program, Children Cancer Hospital	Hatem et al
EPI_ISL_9047791	CPHL,MOH,EGYPT	CPHL	Wael H. Roshdy et al
EPI_ISL_9047805	CPHL,MOH,EGYPT	CPHL	Wael H. Roshdy et al
EPI_ISL_468045	Egyptian National Cancer Institute (ENCI)	Egyptian National Cancer Institute (ENCI)	Zekri et al
EPI_ISL_468050	Egyptian National Cancer Institute (ENCI)	Egyptian National Cancer Institute (ENCI)	Zekri et al
EPI_ISL_907090	Cancer Biology Department, National Cancer Institute	Cancer Biology Department, National Cancer Institute	Zekri et al
EPI_ISL_907091	Cancer Biology Department, National Cancer Institute	Cancer Biology Department, National Cancer Institute	Zekri et al
EPI_ISL_862802	Cancer Biology Department, National Cancer Institute	Cancer Biology Department, National Cancer Institute	Zekri et al
EPI_ISL_479708	Egyptian National Cancer Institute (ENCI)	Egyptian National Cancer Institute (ENCI)	Zekri et al
EPI_ISL_479730	Egyptian National Cancer Institute (ENCI)	Egyptian National Cancer Institute (ENCI)	Zekri et al
EPI_ISL_479712	Egyptian National Cancer Institute (ENCI)	Egyptian National Cancer Institute (ENCI)	Zekri et al
EPI_ISL_479717	Egyptian National Cancer Institute (ENCI)	Egyptian National Cancer Institute (ENCI)	Zekri et al
EPI_ISL_479722	Egyptian National Cancer Institute (ENCI)	Egyptian National Cancer Institute (ENCI)	Zekri et al
EPI_ISL_576373	Cancer Biology Department, National Cancer Institute	Cancer Biology Department, National Cancer Institute	Zekri et al
EPI_ISL_857346	Cancer Biology Department, National Cancer Institute	Cancer Biology Department, National Cancer Institute	Zekri et al
EPI_ISL_526979	Biological prevention, army	Biological prevention, army	Seadawy et al
EPI_ISL_526985	Biological prevention, army	Biological prevention, army	Seadawy et al
EPI_ISL_526996	Biological prevention, army	Biological prevention, army	Seadawy et al
EPI_ISL_526987	Biological prevention, army	Biological prevention, army	Seadawy et al
EPI_ISL_526990	Biological prevention, army	Biological prevention, army	Seadawy et al
EPI_ISL_2960150	Virology Laboratories	Erasmus Medical Center Department of Virology	Wael H. Roshdy et al
EPI_ISL_482760	Medical Ain Shams Research Institute (MASRI), Ain Shams University	Medical Ain Shams Research Institute (MASRI), Ain Shams University	Hesham Elghazaly et al
EPI_ISL_483035	Medical Ain Shams Research Institute (MASRI), Ain Shams University	Medical Ain Shams Research Institute (MASRI), Ain Shams University	Hesham Elghazaly et al
EPI_ISL_1165080	Medical Ain Shams Research Institute (MASRI), Ain Shams University	Medical Ain Shams Research Institute (MASRI), Ain Shams University	Hesham Elghazaly et al
EPI_ISL_8205823	Center of Scientific Excellence for Influenza Viruses (CSEIV), National Research Centre	Center of Scientific Excellence for Influenza Viruses (CSEIV), National Research Centre	Rabeh El-Shesheny et al
EPI_ISL_2227340	Center of Scientific Excellence for Influenza Viruses (CSEIV), National Research Centre	Center of Scientific Excellence for Influenza Viruses (CSEIV), National Research Centre	Ahmed E Kayed et al
EPI_ISL_2227337	Center of Scientific Excellence for Influenza Viruses (CSEIV), National Research Centre	Center of Scientific Excellence for Influenza Viruses (CSEIV), National Research Centre	Ahmed E Kayed et al
EPI_ISL_8251484	Center of Scientific Excellence for Influenza Viruses (CSEIV), National Research Centre	Center of Scientific Excellence for Influenza Viruses (CSEIV), National Research Centre	Rabeh El-Shesheny et al
EPI_ISL_8193874	Center of Scientific Excellence for Influenza Viruses (CSEIV), National Research Centre	Center of Scientific Excellence for Influenza Viruses (CSEIV), National Research Centre	Rabeh El-Shesheny et al
EPI_ISL_8189550	Center of Scientific Excellence for Influenza Viruses (CSEIV), National Research Centre	Center of Scientific Excellence for Influenza Viruses (CSEIV), National Research Centre	Rabeh El-Shesheny et al
EPI_ISL_8193625	Center of Scientific Excellence for Influenza Viruses (CSEIV), National Research Centre	Center of Scientific Excellence for Influenza Viruses (CSEIV), National Research Centre	Rabeh El-Shesheny et al
EPI_ISL_8193624	Center of Scientific Excellence for Influenza Viruses (CSEIV), National Research Centre	Center of Scientific Excellence for Influenza Viruses (CSEIV), National Research Centre	Rabeh El-Shesheny et al
EPI_ISL_8189544	Center of Scientific Excellence for Influenza Viruses (CSEIV), National Research Centre	Center of Scientific Excellence for Influenza Viruses (CSEIV), National Research Centre	Rabeh El-Shesheny et al
EPI_ISL_8193657	Center of Scientific Excellence for Influenza Viruses (CSEIV), National Research Centre	Center of Scientific Excellence for Influenza Viruses (CSEIV), National Research Centre	Rabeh El-Shesheny et al
EPI_ISL_8194875	Center of Scientific Excellence for Influenza Viruses (CSEIV), National Research Centre	Center of Scientific Excellence for Influenza Viruses (CSEIV), National Research Centre	Rabeh El-Shesheny et al
EPI_ISL_2232373	Center of Scientific Excellence for Influenza Viruses (CSEIV), National Research Centre	Center of Scientific Excellence for Influenza Viruses (CSEIV), National Research Centre	Rabeh El-Shesheny et al
EPI_ISL_8194878	Center of Scientific Excellence for Influenza Viruses (CSEIV), National Research Centre	Center of Scientific Excellence for Influenza Viruses (CSEIV), National Research Centre	Rabeh El-Shesheny et al
EPI_ISL_2232377	Center of Scientific Excellence for Influenza Viruses (CSEIV), National Research Centre	Center of Scientific Excellence for Influenza Viruses (CSEIV), National Research Centre	Rabeh El-Shesheny et al
EPI_ISL_2232268	Center of Scientific Excellence for Influenza Viruses (CSEIV), National Research Centre	Center of Scientific Excellence for Influenza Viruses (CSEIV), National Research Centre	Rabeh El-Shesheny et al
EPI_ISL_2232398	Center of Scientific Excellence for Influenza Viruses (CSEIV), National Research Centre	Center of Scientific Excellence for Influenza Viruses (CSEIV), National Research Centre	Rabeh El-Shesheny et al
EPI_ISL_2232392	Center of Scientific Excellence for Influenza Viruses (CSEIV), National Research Centre	Center of Scientific Excellence for Influenza Viruses (CSEIV), National Research Centre	Rabeh El-Shesheny et al
EPI_ISL_2232290	Center of Scientific Excellence for Influenza Viruses (CSEIV), National Research Centre	Center of Scientific Excellence for Influenza Viruses (CSEIV), National Research Centre	Rabeh El-Shesheny et al
EPI_ISL_2232286	Center of Scientific Excellence for Influenza Viruses (CSEIV), National Research Centre	Center of Scientific Excellence for Influenza Viruses (CSEIV), National Research Centre	Rabeh El-Shesheny et al
EPI_ISL_8193923	Center of Scientific Excellence for Influenza Viruses (CSEIV), National Research Centre	Center of Scientific Excellence for Influenza Viruses (CSEIV), National Research Centre	Rabeh El-Shesheny et al
EPI_ISL_2232287	Center of Scientific Excellence for Influenza Viruses (CSEIV), National Research Centre	Center of Scientific Excellence for Influenza Viruses (CSEIV), National Research Centre	Rabeh El-Shesheny et al
EPI_ISL_2232339	Center of Scientific Excellence for Influenza Viruses (CSEIV), National Research Centre	Center of Scientific Excellence for Influenza Viruses (CSEIV), National Research Centre	Rabeh El-Shesheny et al
EPI_ISL_2232266	Center of Scientific Excellence for Influenza Viruses (CSEIV), National Research Centre	Center of Scientific Excellence for Influenza Viruses (CSEIV), National Research Centre	Rabeh El-Shesheny et al
EPI_ISL_2232298	Center of Scientific Excellence for Influenza Viruses (CSEIV), National Research Centre	Center of Scientific Excellence for Influenza Viruses (CSEIV), National Research Centre	Rabeh El-Shesheny et al
EPI_ISL_2380088	Center of Scientific Excellence for Influenza Viruses (CSEIV), National Research Centre	Center of Scientific Excellence for Influenza Viruses (CSEIV), National Research Centre	Rabeh El-Shesheny et al
EPI_ISL_8193904	Center of Scientific Excellence for Influenza Viruses (CSEIV), National Research Centre	Center of Scientific Excellence for Influenza Viruses (CSEIV), National Research Centre	Rabeh El-Shesheny et al
EPI_ISL_2232283	Center of Scientific Excellence for Influenza Viruses (CSEIV), National Research Centre	Center of Scientific Excellence for Influenza Viruses (CSEIV), National Research Centre	Rabeh El-Shesheny et al
EPI_ISL_8193896	Center of Scientific Excellence for Influenza Viruses (CSEIV), National Research Centre	Center of Scientific Excellence for Influenza Viruses (CSEIV), National Research Centre	Rabeh El-Shesheny et al
EPI_ISL_2380064	Center of Scientific Excellence for Influenza Viruses (CSEIV), National Research Centre	Center of Scientific Excellence for Influenza Viruses (CSEIV), National Research Centre	Rabeh El-Shesheny et al
EPI_ISL_2232255	Center of Scientific Excellence for Influenza Viruses (CSEIV), National Research Centre	Center of Scientific Excellence for Influenza Viruses (CSEIV), National Research Centre	Rabeh El-Shesheny et al
EPI_ISL_2380059	Center of Scientific Excellence for Influenza Viruses (CSEIV), National Research Centre	Center of Scientific Excellence for Influenza Viruses (CSEIV), National Research Centre	Rabeh El-Shesheny et al
EPI_ISL_8193882	Center of Scientific Excellence for Influenza Viruses (CSEIV), National Research Centre	Center of Scientific Excellence for Influenza Viruses (CSEIV), National Research Centre	Rabeh El-Shesheny et al
EPI_ISL_8193852	Center of Scientific Excellence for Influenza Viruses (CSEIV), National Research Centre	Center of Scientific Excellence for Influenza Viruses (CSEIV), National Research Centre	Rabeh El-Shesheny et al
EPI_ISL_8194869	Center of Scientific Excellence for Influenza Viruses (CSEIV), National Research Centre	Center of Scientific Excellence for Influenza Viruses (CSEIV), National Research Centre	Rabeh El-Shesheny et al
EPI_ISL_8215720	Center of Scientific Excellence for Influenza Viruses (CSEIV), National Research Centre	Center of Scientific Excellence for Influenza Viruses (CSEIV), National Research Centre	Rabeh El-Shesheny et al
EPI_ISL_8193619	Center of Scientific Excellence for Influenza Viruses (CSEIV), National Research Centre	Center of Scientific Excellence for Influenza Viruses (CSEIV), National Research Centre	Rabeh El-Shesheny et al
EPI_ISL_8194868	Center of Scientific Excellence for Influenza Viruses (CSEIV), National Research Centre	Center of Scientific Excellence for Influenza Viruses (CSEIV), National Research Centre	Rabeh El-Shesheny et al
EPI_ISL_8193648	Center of Scientific Excellence for Influenza Viruses (CSEIV), National Research Centre	Center of Scientific Excellence for Influenza Viruses (CSEIV), National Research Centre	Rabeh El-Shesheny et al
EPI_ISL_2232257	Center of Scientific Excellence for Influenza Viruses (CSEIV), National Research Centre	Center of Scientific Excellence for Influenza Viruses (CSEIV), National Research Centre	Rabeh El-Shesheny et al
EPI_ISL_2232275	Center of Scientific Excellence for Influenza Viruses (CSEIV), National Research Centre	Center of Scientific Excellence for Influenza Viruses (CSEIV), National Research Centre	Rabeh El-Shesheny et al
EPI_ISL_8193597	Center of Scientific Excellence for Influenza Viruses (CSEIV), National Research Centre	Center of Scientific Excellence for Influenza Viruses (CSEIV), National Research Centre	Rabeh El-Shesheny et al
EPI_ISL_2380078	Center of Scientific Excellence for Influenza Viruses (CSEIV), National Research Centre	Center of Scientific Excellence for Influenza Viruses (CSEIV), National Research Centre	Rabeh El-Shesheny et al
EPI_ISL_2232365	Center of Scientific Excellence for Influenza Viruses (CSEIV), National Research Centre	Center of Scientific Excellence for Influenza Viruses (CSEIV), National Research Centre	Rabeh El-Shesheny et al
EPI_ISL_2232361	Center of Scientific Excellence for Influenza Viruses (CSEIV), National Research Centre	Center of Scientific Excellence for Influenza Viruses (CSEIV), National Research Centre	Rabeh El-Shesheny et al
EPI_ISL_2232350	Center of Scientific Excellence for Influenza Viruses (CSEIV), National Research Centre	Center of Scientific Excellence for Influenza Viruses (CSEIV), National Research Centre	Rabeh El-Shesheny et al
EPI_ISL_2232355	Center of Scientific Excellence for Influenza Viruses (CSEIV), National Research Centre	Center of Scientific Excellence for Influenza Viruses (CSEIV), National Research Centre	Rabeh El-Shesheny et al
EPI_ISL_8251505	Center of Scientific Excellence for Influenza Viruses (CSEIV), National Research Centre	Center of Scientific Excellence for Influenza Viruses (CSEIV), National Research Centre	Rabeh El-Shesheny et al
EPI_ISL_8193587	Center of Scientific Excellence for Influenza Viruses (CSEIV), National Research Centre	Center of Scientific Excellence for Influenza Viruses (CSEIV), National Research Centre	Rabeh El-Shesheny et al
EPI_ISL_8193641	Center of Scientific Excellence for Influenza Viruses (CSEIV), National Research Centre	Center of Scientific Excellence for Influenza Viruses (CSEIV), National Research Centre	Rabeh El-Shesheny et al
EPI_ISL_8189345	Center of Scientific Excellence for Influenza Viruses (CSEIV), National Research Centre	Center of Scientific Excellence for Influenza Viruses (CSEIV), National Research Centre	Rabeh El-Shesheny et al
EPI_ISL_1315064	Armed Forces Medical Research Laboratories and Blood Bank, Egypt	Department of Microbial Biotechnology, Genetic Engineering Division, National Research Centre,	Reham Dawood et al
EPI_ISL_1936329	Main Chemical Laboratories Egypt Army	Main Chemical Laboratories Egypt Army	Sherine Helmy et al
EPI_ISL_648306	Laboratorio de Investigaciones de Baney	University Hospital Basel, Clinical Bacteriology	Carlos Cortes et al
EPI_ISL_953402	Laboratorio de Investigaciones de Baney	Swiss Tropical and Public Health Institute	Carlos Cortes et al EPI_ISL_648308 Laboratorio de Investigaciones de Baney University Hospital Basel, Clinical Bacteriology Carlos Cortes et al EPI_ISL_648309 Laboratorio de Investigaciones de Baney University Hospital Basel, Clinical Bacteriology Carlos Cortes et al EPI_ISL_648311 Laboratorio de Investigaciones de Baney University Hospital Basel, Clinical Bacteriology Carlos Cortes et al EPI_ISL…
na, Volta Road, Legon-Accra, Ghana	Collins M. Morang'a et al
EPI_ISL_10438455	WACCBIP, University of Ghana	WACCBIP, University of Ghana	Collins M. Morang'a et al
EPI_ISL_10438466	WACCBIP, University of Ghana	WACCBIP, University of Ghana	Collins M. Morang'a et al
EPI_ISL_10438481	WACCBIP, University of Ghana	WACCBIP, University of Ghana	Collins M. Morang'a et al
EPI_ISL_2836905	WACCBIP, University of Ghana, Accra, Ghana	WACCBIP, University of Ghana, Volta Road, Legon-Accra, Ghana	Collins M. Morang'a et al
EPI_ISL_2836941	WACCBIP, University of Ghana, Accra, Ghana	WACCBIP, University of Ghana, Volta Road, Legon-Accra, Ghana	Collins M. Morang'a et al
EPI_ISL_2836943	WACCBIP, University of Ghana, Accra, Ghana	WACCBIP, University of Ghana, Volta Road, Legon-Accra, Ghana	Collins M. Morang'a et al
EPI_ISL_2836948	WACCBIP, University of Ghana, Accra, Ghana	WACCBIP, University of Ghana, Volta Road, Legon-Accra, Ghana	Collins M. Morang'a et al
EPI_ISL_944665	Department of Biochemistry, Cell and Molecular Biology, West African Centre for Cell Biology of Infectious Pathogens (WACCBIP), University of Ghana	Department of Biochemistry, Cell and Molecular Biology, West African Centre for Cell Biology of Infectious Pathogens (WACCBIP), University of Ghana	Morang'a et al
EPI_ISL_2968002	WACCBIP, University of Ghana, Accra, Ghana	WACCBIP, University of Ghana, Volta Road, Legon-Accra, Ghana	Collins M. Morang'a et al
EPI_ISL_10438509	WACCBIP, University of Ghana	WACCBIP, University of Ghana	Collins M. Morang'a et al
EPI_ISL_2285864	National Influenza Centre	National Influenza Centre	William K. Ampofo et al
EPI_ISL_5659362	National Influenza Centre	National Influenza Centre	William K. Ampofo et al
EPI_ISL_2873846	National Influenza Centre	National Influenza Centre	William K. Ampofo et al
EPI_ISL_2873855	National Influenza Centre	National Influenza Centre	William K. Ampofo et al
EPI_ISL_4602065	National Influenza Centre	National Influenza Centre	William K. Ampofo et al
EPI_ISL_2873871	National Influenza Centre	National Influenza Centre	William K. Ampofo et al
EPI_ISL_5334605	National Influenza Centre	National Influenza Centre	William K. Ampofo et al
EPI_ISL_3988372	Institut Pasteur de Guin√©e	Institut Pateur de Dakar	Grayo Solene et al
EPI_ISL_3988380	Institut Pasteur de Guin√©e	Institut Pateur de Dakar	Grayo Solene et al
EPI_ISL_2245824	Institut Pasteur de Guin√©e	Institut Pateur de Dakar	Grayo Solene et al
EPI_ISL_2245828	Institut Pasteur de Guin√©e	Institut Pateur de Dakar	Grayo Solene et al
EPI_ISL_2245960	Institut Pasteur de Guin√©e	Institut Pateur de Dakar	Grayo Solene et al
EPI_ISL_2245835	Institut Pasteur de Guin√©e	Institut Pateur de Dakar	Grayo Solene et al
EPI_ISL_2245854	Institut Pasteur de Guin√©e	Institut Pateur de Dakar	Grayo Solene et al
EPI_ISL_2245864	Institut Pasteur de Guin√©e	Institut Pateur de Dakar	Grayo Solene et al
EPI_ISL_2245974	Institut Pasteur de Guin√©e	Institut Pateur de Dakar	Grayo Solene et al
EPI_ISL_2245903	Institut Pasteur de Guin√©e	Institut Pateur de Dakar	Grayo Solene et al
EPI_ISL_2245907	Institut Pasteur de Guin√©e	Institut Pateur de Dakar	Grayo Solene et al
EPI_ISL_2245787	Institut Pasteur de Guin√©e	Institut Pateur de Dakar	Grayo Solene et al
EPI_ISL_2245923	Institut Pasteur de Guin√©e	Institut Pateur de Dakar	Grayo Solene et al
EPI_ISL_2245818	Institut Pasteur de Guin√©e	Institut Pateur de Dakar	Grayo Solene et al
EPI_ISL_10311971	Institut Pasteur de Guin√©e	Institut Pasteur de Guin√©e	Sol√®ne Grayo et al
EPI_ISL_10312011	Institut Pasteur de Guin√©e	Institut Pasteur de Guin√©e	Sol√®ne Grayo et al
EPI_ISL_9569778	Laboratoire des Fievres Hemorragiques Virales en Guinee, LFHVG	Laboratoire des Fievres Hemorragiques Virales en Guinee, LFHVG, and the Bernhard Nocht Institute for Tropical Medicine, BNITM	N‚ÄôFaly Magassouba et al EPI_ISL_9569785 Laboratoire des Fievres Hemorragiques Virales en Guinee, LFHVG Laboratoire des Fievres Hemorragiques Virales en Guinee, LFHVG, and the Bernhard Nocht Institute for Tropical Medicine, BNITM"	N‚ÄôFaly Magassouba et al EPI_ISL_9569735 Laboratoire des Fievres Hemorragiques Virales en Guinee, LFHVG Laboratoire des Fievres Hemorragiques Virales en Guinee, LFHVG, and the Bernhard Nocht Institute for Tropical Medicine, BNITM"	N‚ÄôFaly Magassouba et al EPI_ISL_2150992 Laborat√≥rio de Biologia Molecular Jean Piaget MRCG at LSHTM, Genomics lab Aladje Balde et al EPI_ISL_2110851 Reitor da Universidade Jean Piaget Guine-Bissau MRCG at LSHTM, Genomics lab Aladje Balde et al EPI_ISL_10984174 Kakuma IRC DLSP KEMRI/CDC Lab Caroline Ochieng et al EPI_ISL_10889968 Diagnostics and Laboratory Systems Program Lab, KEMRI-CGHR Diagno…
tock Research Institute	Samuel O. Oyola et al
EPI_ISL_6094579	International Livestock Research Institute	International Livestock Research Institute	Samuel O. Oyola et al
EPI_ISL_9746960	International Livestock Research Institute	International Livestock Research Institute	Samuel O. Oyola et al
EPI_ISL_8130706	International Livestock Research Institute	International Livestock Research Institute	Samuel O. Oyola et al
EPI_ISL_9093450	International Livestock Research Institute	International Livestock Research Institute	Samuel O. Oyola et al
EPI_ISL_9093538	International Livestock Research Institute	International Livestock Research Institute	Samuel O. Oyola et al
EPI_ISL_9093546	International Livestock Research Institute	International Livestock Research Institute	Samuel O. Oyola et al
EPI_ISL_10011178	International Livestock Research Institute	International Livestock Research Institute	Samuel O. Oyola et al
EPI_ISL_10011399	International Livestock Research Institute	International Livestock Research Institute	Samuel O. Oyola et al
EPI_ISL_4252239	International Livestock Research Institute	International Livestock Research Institute	Samuel O. Oyola et al
EPI_ISL_4252335	International Livestock Research Institute	International Livestock Research Institute	Samuel O. Oyola et al
EPI_ISL_4252488	International Livestock Research Institute	International Livestock Research Institute	Samuel O. Oyola et al
EPI_ISL_4252348	International Livestock Research Institute	International Livestock Research Institute	Samuel O. Oyola et al
EPI_ISL_4252531	International Livestock Research Institute	International Livestock Research Institute	Samuel O. Oyola et al
EPI_ISL_4252117	International Livestock Research Institute	International Livestock Research Institute	Samuel O. Oyola et al
EPI_ISL_12028821	Jaramogi Oginga Odinga Teaching and Referral Hospital	USAMRD-A, Basic Science Laboratory	Gathii Kimita et al
EPI_ISL_2779450	MOH-HQ	USAMRD-A, Basic Science Laboratory	Gathii Kimita et al
EPI_ISL_10138372	KEMRI Center for Biotechnology Research and Development	KEMRI-Wellcome Trust Research Programme,Kilifi	Githinji G. et al
EPI_ISL_10138378	KEMRI Center for Biotechnology Research and Development	KEMRI-Wellcome Trust Research Programme,Kilifi	Githinji G. et al
EPI_ISL_10138386	KEMRI Center for Biotechnology Research and Development	KEMRI-Wellcome Trust Research Programme,Kilifi	Githinji G. et al
EPI_ISL_2602833	KEMRI-CGHR	KEMRI-Wellcome Trust Research Programme,Kilifi	Githinji G. et al
EPI_ISL_2602909	KEMRI-CGHR	KEMRI-Wellcome Trust Research Programme,Kilifi	Githinji G. et al
EPI_ISL_2602942	KEMRI-CGHR	KEMRI-Wellcome Trust Research Programme,Kilifi	Githinji G. et al
EPI_ISL_2602931	KEMRI-CGHR	KEMRI-Wellcome Trust Research Programme,Kilifi	Githinji G. et al
EPI_ISL_2602914	KEMRI-CGHR	KEMRI-Wellcome Trust Research Programme,Kilifi	Githinji G. et al
EPI_ISL_5797448	Epidemiology and Demography, KEMRI-Wellcome Trust Research Programme	Epidemiology and Demography, KEMRI-Wellcome Trust Research Programme	Githinji et al
EPI_ISL_2602767	KEMRI-CGHR	KEMRI-Wellcome Trust Research Programme,Kilifi	Githinji G. et al
EPI_ISL_2602790	KEMRI-CGHR	KEMRI-Wellcome Trust Research Programme,Kilifi	Githinji G. et al
EPI_ISL_2602795	KEMRI-CGHR	KEMRI-Wellcome Trust Research Programme,Kilifi	Githinji G. et al
EPI_ISL_2602801	KEMRI-CGHR	KEMRI-Wellcome Trust Research Programme,Kilifi	Githinji G. et al
EPI_ISL_6705099	Kericho District Hospital	USAMRD-A, Basic Science Laboratory	Gathii Kimita et al
EPI_ISL_12028819	Kericho County Referral Hospital	USAMRD-A, Basic Science Laboratory	Gathii Kimita et al
EPI_ISL_12028810	Kericho County Referral Hospital	USAMRD-A, Basic Science Laboratory	Gathii Kimita et al
EPI_ISL_12028780	Kericho County Referral Hospital	USAMRD-A, Basic Science Laboratory	Gathii Kimita et al
EPI_ISL_2779456	KCRH KEMRI/DEID Surveillance Site	USAMRD-A, Basic Science Laboratory	Gathii Kimita et al
EPI_ISL_2779460	KCRH KEMRI/DEID Surveillance Site	USAMRD-A, Basic Science Laboratory	Gathii Kimita et al
EPI_ISL_10435903	KEMRI/DEID Surveillance Site (Kisumu County Referal Hospital)	USAMRD-A, Basic Science Laboratory	Gathii Kimita et al
EPI_ISL_4473242	ARI lab, Center for Virus Research	ARI lab, Center for Virus Research	Silvanos Mukunzi Opanda et al
EPI_ISL_2779479	MOH-K	USAMRD-A, Basic Science Laboratory	Gathii Kimita et al
EPI_ISL_10138409	KEMRI Center for Biotechnology Research and Development	KEMRI-Wellcome Trust Research Programme,Kilifi	Githinji G. et al
EPI_ISL_10138414	KEMRI Center for Biotechnology Research and Development	KEMRI-Wellcome Trust Research Programme,Kilifi	Githinji G. et al
EPI_ISL_10138418	KEMRI Center for Biotechnology Research and Development	KEMRI-Wellcome Trust Research Programme,Kilifi	Githinji G. et al
EPI_ISL_1357603	Centre For Biotechnology Research And Development	THE AFRICA GENOMICS CENTRE AND CONSULTANCY	Damaris Matoke-Muhia et al
EPI_ISL_12221308	Port Health Clinic/Busia	USAMRD-A, Basic Science Laboratory	Gathii Kimita et al
EPI_ISL_2779507	Port Health Clinic, Malaba border point	USAMRD-A, Basic Science Laboratory	Gathii Kimita et al
EPI_ISL_12028733	DFMH	USAMRD-A, Basic Science Laboratory	Gathii Kimita et al
EPI_ISL_12028722	DFMH	USAMRD-A, Basic Science Laboratory	Gathii Kimita et al
EPI_ISL_2779528	MOH-Q	USAMRD-A, Basic Science Laboratory	Gathii Kimita et al
EPI_ISL_12028715	DFMH	USAMRD-A, Basic Science Laboratory	Gathii Kimita et al
EPI_ISL_3031381	Othaya Sub-County Hospital	USAMRD-A, Basic Science Laboratory	Gathii Kimita et al
EPI_ISL_12028663	Nyeri GK Prison Dispensary	USAMRD-A, Basic Science Laboratory	Gathii Kimita et al
EPI_ISL_2779544	KCRH KEMRI/DEID Surveillance Site	USAMRD-A, Basic Science Laboratory	Gathii Kimita et al
EPI_ISL_2779318	Port Health Clinic, Malaba border point	USAMRD-A, Basic Science Laboratory	Gathii Kimita et al
EPI_ISL_12221307	Jaramogi Oginga Odinga Teaching and Referral Hospital	USAMRD-A, Basic Science Laboratory	Gathii Kimita et al
EPI_ISL_2779382	Jaramogi Oginga Odinga Teaching and Referral Hospital	USAMRD-A, Basic Science Laboratory	Gathii Kimita et al
EPI_ISL_10435936	Jaramogi Oginga Odinga Teaching and Referral Hospital	USAMRD-A, Basic Science Laboratory	Gathii Kimita et al
EPI_ISL_3031393	Jaramogi Oginga Odinga Teaching and Referral Hospital	USAMRD-A, Basic Science Laboratory	Gathii Kimita et al
EPI_ISL_2779548	KCRH KEMRI/DEID Surveillance Site	USAMRD-A, Basic Science Laboratory	Gathii Kimita et al
EPI_ISL_10138458	KEMRI Center for Biotechnology Research and Development	KEMRI-Wellcome Trust Research Programme,Kilifi	Githinji G. et al
EPI_ISL_3910226	KEMRI-Wellcome Trust Research Programme,Kilifi	KEMRI-Wellcome Trust Research Programme,Kilifi	Githinji G. et al
EPI_ISL_3910255	KEMRI-Wellcome Trust Research Programme,Kilifi	KEMRI-Wellcome Trust Research Programme,Kilifi	Githinji G. et al
EPI_ISL_4037030	KEMRI-Wellcome Trust Research Programme,Kilifi	KEMRI-Wellcome Trust Research Programme,Kilifi	Githinji G. et al
EPI_ISL_4197061	KEMRI-Wellcome Trust Research Programme,Kilifi	KEMRI-Wellcome Trust Research Programme,Kilifi	Githinji G. et al
EPI_ISL_4739425	Machakos Level 5 Hospital	KEMRI-Wellcome Trust Research Programme,Kilifi	Githinji G. et al
EPI_ISL_4739474	Machakos Level 5 Hospital	KEMRI-Wellcome Trust Research Programme,Kilifi	Githinji G. et al
EPI_ISL_2603002	KEMRI-Wellcome Trust Research Programme,Kilifi	KEMRI-Wellcome Trust Research Programme,Kilifi	Githinji G. et al
EPI_ISL_5797291	Epidemiology and Demography, KEMRI-Wellcome Trust Research Programme	Epidemiology and Demography, KEMRI-Wellcome Trust Research Programme	Githinji et al
EPI_ISL_5797302	Epidemiology and Demography, KEMRI-Wellcome Trust Research Programme	Epidemiology and Demography, KEMRI-Wellcome Trust Research Programme	Githinji et al
EPI_ISL_5797365	Epidemiology and Demography, KEMRI-Wellcome Trust Research Programme	Epidemiology and Demography, KEMRI-Wellcome Trust Research Programme	Githinji et al
EPI_ISL_5797315	Epidemiology and Demography, KEMRI-Wellcome Trust Research Programme	Epidemiology and Demography, KEMRI-Wellcome Trust Research Programme	Githinji et al
EPI_ISL_5797318	Epidemiology and Demography, KEMRI-Wellcome Trust Research Programme	Epidemiology and Demography, KEMRI-Wellcome Trust Research Programme	Githinji et al
EPI_ISL_5797335	Epidemiology and Demography, KEMRI-Wellcome Trust Research Programme	Epidemiology and Demography, KEMRI-Wellcome Trust Research Programme	Githinji et al
EPI_ISL_5797344	Epidemiology and Demography, KEMRI-Wellcome Trust Research Programme	Epidemiology and Demography, KEMRI-Wellcome Trust Research Programme	Githinji et al
EPI_ISL_5797350	Epidemiology and Demography, KEMRI-Wellcome Trust Research Programme	Epidemiology and Demography, KEMRI-Wellcome Trust Research Programme	Githinji et al
EPI_ISL_6511014	Aga Khan University Hospital	KEMRI-Wellcome Trust Research Programme,Kilifi	Githinji G. et al
EPI_ISL_6511066	Aga Khan University Hospital	KEMRI-Wellcome Trust Research Programme,Kilifi	Githinji G. et al
EPI_ISL_6511059	Aga Khan University Hospital	KEMRI-Wellcome Trust Research Programme,Kilifi	Githinji G. et al
EPI_ISL_6511035	Aga Khan University Hospital	KEMRI-Wellcome Trust Research Programme,Kilifi	Githinji G. et al
EPI_ISL_6510997	Aga Khan University Hospital	KEMRI-Wellcome Trust Research Programme,Kilifi	Githinji G. et al
EPI_ISL_7120676	Aga Khan University Hospital	KEMRI-Wellcome Trust Research Programme,Kilifi	Githinji G. et al
EPI_ISL_5926769	The Nairobi Hospital	KEMRI-Wellcome Trust Research Programme,Kilifi	Githinji G. et al
EPI_ISL_5942971	Busia County Referral Hospital	KEMRI-Wellcome Trust Research Programme,Kilifi	Githinji G. et al
EPI_ISL_7435802	Machakos Level 5 Hospital	KEMRI-Wellcome Trust Research Programme,Kilifi	Githinji G. et al
EPI_ISL_7436157	Machakos Level 5 Hospital	KEMRI-Wellcome Trust Research Programme,Kilifi	Githinji G. et al
EPI_ISL_5797426	Epidemiology and Demography, KEMRI-Wellcome Trust Research Programme	Epidemiology and Demography, KEMRI-Wellcome Trust Research Programme	Githinji et al
EPI_ISL_5797428	Epidemiology and Demography, KEMRI-Wellcome Trust Research Programme	Epidemiology and Demography, KEMRI-Wellcome Trust Research Programme	Githinji et al
EPI_ISL_2603093	KEMRI-Wellcome Trust Research Programme,Kilifi	KEMRI-Wellcome Trust Research Programme,Kilifi	Githinji G. et al
EPI_ISL_2603097	KEMRI-Wellcome Trust Research Programme,Kilifi	KEMRI-Wellcome Trust Research Programme,Kilifi	Githinji G. et al
EPI_ISL_7236425	Machakos Level 5 Hospital	KEMRI-Wellcome Trust Research Programme,Kilifi	Githinji G. et al
EPI_ISL_11259340	Pathologist Lancet Kenya	KEMRI-Wellcome Trust Research Programme,Kilifi	Githinji G. et al
EPI_ISL_2603114	KEMRI-Wellcome Trust Research Programme,Kilifi	KEMRI-Wellcome Trust Research Programme,Kilifi	Githinji G. et al
EPI_ISL_11259400	Nanyuki Teaching and Referral Hospital	KEMRI-Wellcome Trust Research Programme,Kilifi	Githinji G. et al
EPI_ISL_11259428	Aga Khan University Hospital Nairobi	KEMRI-Wellcome Trust Research Programme,Kilifi	Githinji G. et al
EPI_ISL_11259484	Aga Khan University Hospital Nairobi	KEMRI-Wellcome Trust Research Programme,Kilifi	Githinji G. et al
EPI_ISL_11259546	Aga Khan University Hospital Nairobi	KEMRI-Wellcome Trust Research Programme,Kilifi	Githinji G. et al
EPI_ISL_11259581	Aga Khan University Hospital Nairobi	KEMRI-Wellcome Trust Research Programme,Kilifi	Githinji G. et al
EPI_ISL_11259592	Aga Khan University Hospital Nairobi	KEMRI-Wellcome Trust Research Programme,Kilifi	Githinji G. et al
EPI_ISL_11259611	Aga Khan University Hospital Nairobi	KEMRI-Wellcome Trust Research Programme,Kilifi	Githinji G. et al
EPI_ISL_11259662	Tigoni COVID-19 Centre	KEMRI-Wellcome Trust Research Programme,Kilifi	Githinji G. et al
EPI_ISL_11259714	Nanyuki Teaching and Referral Hospital	KEMRI-Wellcome Trust Research Programme,Kilifi	Githinji G. et al
EPI_ISL_11259723	Nanyuki Teaching and Referral Hospital	KEMRI-Wellcome Trust Research Programme,Kilifi	Githinji G. et al
EPI_ISL_11259726	Nanyuki Teaching and Referral Hospital	KEMRI-Wellcome Trust Research Programme,Kilifi	Githinji G. et al
EPI_ISL_11259813	National HIV Reference Laboratory	KEMRI-Wellcome Trust Research Programme,Kilifi	Githinji G. et al
EPI_ISL_11259824	National HIV Reference Laboratory	KEMRI-Wellcome Trust Research Programme,Kilifi	Githinji G. et al
EPI_ISL_11260103	Aga Khan University Hospital Nairobi	KEMRI-Wellcome Trust Research Programme,Kilifi	Githinji G. et al
EPI_ISL_3049561	KEMRI-Wellcome Trust Research Programme,Kilifi	KEMRI-Wellcome Trust Research Programme,Kilifi	Githinji G. et al
EPI_ISL_3049567	KEMRI-Wellcome Trust Research Programme,Kilifi	KEMRI-Wellcome Trust Research Programme,Kilifi	Githinji G. et al
EPI_ISL_3049568	KEMRI-Wellcome Trust Research Programme,Kilifi	KEMRI-Wellcome Trust Research Programme,Kilifi	Githinji G. et al
EPI_ISL_11828071	Aga Khan University Hospital	KEMRI-Wellcome Trust Research Programme,Kilifi	Githinji G. et al
EPI_ISL_11828083	Aga Khan University Hospital	KEMRI-Wellcome Trust Research Programme,Kilifi	Githinji G. et al
EPI_ISL_11828110	Aga Khan University Hospital	KEMRI-Wellcome Trust Research Programme,Kilifi	Githinji G. et al
EPI_ISL_11828149	Aga Khan University Hospital	KEMRI-Wellcome Trust Research Programme,Kilifi	Githinji G. et al
EPI_ISL_11828173	Aga Khan University Hospital	KEMRI-Wellcome Trust Research Programme,Kilifi	Githinji G. et al
EPI_ISL_11828091	Aga Khan University Hospital	KEMRI-Wellcome Trust Research Programme,Kilifi	Githinji G. et al
EPI_ISL_11828106	Aga Khan University Hospital	KEMRI-Wellcome Trust Research Programme,Kilifi	Githinji G. et al
EPI_ISL_11828206	Aga Khan University Hospital	KEMRI-Wellcome Trust Research Programme,Kilifi	Githinji G. et al
EPI_ISL_12563842	Coast General Teaching and Referral Hospital	KEMRI-Wellcome Trust Research Programme,Kilifi	Githinji G. et al
EPI_ISL_12563957	KEMRI-CMR	KEMRI-Wellcome Trust Research Programme,Kilifi	Githinji G. et al
EPI_ISL_12561974	Machakos Level 5 Hospital	KEMRI-Wellcome Trust Research Programme,Kilifi	Githinji G. et al
EPI_ISL_3049616	KEMRI-Wellcome Trust Research Programme,Kilifi	KEMRI-Wellcome Trust Research Programme,Kilifi	Githinji G. et al
EPI_ISL_3049621	KEMRI-Wellcome Trust Research Programme,Kilifi	KEMRI-Wellcome Trust Research Programme,Kilifi	Githinji G. et al
EPI_ISL_12700354	Aga Khan University Hospital	KEMRI-Wellcome Trust Research Programme,Kilifi	Githinji G. et al
EPI_ISL_12700358	Aga Khan University Hospital	KEMRI-Wellcome Trust Research Programme,Kilifi	Githinji G. et al
EPI_ISL_3049633	KEMRI-Wellcome Trust Research Programme,Kilifi	KEMRI-Wellcome Trust Research Programme,Kilifi	Githinji G. et al
EPI_ISL_3049732	KEMRI-Wellcome Trust Research Programme,Kilifi	KEMRI-Wellcome Trust Research Programme,Kilifi	Githinji G. et al
EPI_ISL_3049739	KEMRI-Wellcome Trust Research Programme,Kilifi	KEMRI-Wellcome Trust Research Programme,Kilifi	Githinji G. et al
EPI_ISL_3049853	KEMRI-Wellcome Trust Research Programme,Kilifi	KEMRI-Wellcome Trust Research Programme,Kilifi	Githinji G. et al
EPI_ISL_13037929	National Reference Laboratories	National Institute for Communicable Diseases of the National Health Laboratory Service	Gorova V et al
EPI_ISL_13037947	National Reference Laboratories	National Institute for Communicable Diseases of the National Health Laboratory Service	Gorova V et al
EPI_ISL_1273401	National Reference Laboratory - Ministry of Health Maseru Lesotho	National Institute for Communicable Diseases of the National Health Laboratory Service	Gorova V et al
EPI_ISL_1273406	National Reference Laboratory - Ministry of Health Maseru Lesotho	National Institute for Communicable Diseases of the National Health Laboratory Service	Gorova V et al
EPI_ISL_13037757	National Reference Laboratories	National Institute for Communicable Diseases of the National Health Laboratory Service	Gorova V et al
EPI_ISL_3547668	National Public Health Institute of Liberia Reference Lab	Center for Infection and Immunity, Columbia University	Bode Shobayo et al
EPI_ISL_3547676	National Public Health Institute of Liberia Reference Lab	Center for Infection and Immunity, Columbia University	Bode Shobayo et al
EPI_ISL_3547679	National Public Health Institute of Liberia Reference Lab	Center for Infection and Immunity, Columbia University	Bode Shobayo et al
EPI_ISL_4232147	National Public Health Institute of Liberia Reference Lab	Center for Infection and Immunity, Columbia University	Bode Shobayo et al
EPI_ISL_8295665	Libyan Biotechnology Research Center	Libyan Biotechnology Research Center	Ahmad M. Ramadan et al
EPI_ISL_3716701	Virology Unit, Institut Pasteur de Madagascar	Institut Pateur de Dakar	Norosoa Razanajatovo et al
EPI_ISL_1660272	Virology Unit, Institut Pasteur de Madagascar	Virology Unit, Institut Pasteur de Madagascar	Christian Ranaivoson et al
EPI_ISL_4297626	Virology Unit, Institut Pasteur de Madagascar	Virology Unit, Institut Pasteur de Madagascar	Christian Ranaivoson et al
EPI_ISL_4297617	Virology Unit, Institut Pasteur de Madagascar	Virology Unit, Institut Pasteur de Madagascar	Marion Barbet et al
EPI_ISL_4297637	Virology Unit, Institut Pasteur de Madagascar	Virology Unit, Institut Pasteur de Madagascar	Christian Ranaivoson et al
EPI_ISL_3716381	Virology Unit, Institut Pasteur de Madagascar	Institut Pateur de Dakar	Norosoa Razanajatovo et al
EPI_ISL_3716382	Virology Unit, Institut Pasteur de Madagascar	Institut Pateur de Dakar	Norosoa Razanajatovo et al
EPI_ISL_3716388	Virology Unit, Institut Pasteur de Madagascar	Institut Pateur de Dakar	Norosoa Razanajatovo et al
EPI_ISL_3716389	Virology Unit, Institut Pasteur de Madagascar	Institut Pateur de Dakar	Norosoa Razanajatovo et al
EPI_ISL_4297704	Virology Unit, Institut Pasteur de Madagascar	Virology Unit, Institut Pasteur de Madagascar	Christian Ranaivoson et al
EPI_ISL_3716401	Virology Unit, Institut Pasteur de Madagascar	Institut Pateur de Dakar	Norosoa Razanajatovo et al
EPI_ISL_3716404	Virology Unit, Institut Pasteur de Madagascar	Institut Pateur de Dakar	Norosoa Razanajatovo et al
EPI_ISL_3716408	Virology Unit, Institut Pasteur de Madagascar	Institut Pateur de Dakar	Norosoa Razanajatovo et al
EPI_ISL_3716440	Virology Unit, Institut Pasteur de Madagascar	Institut Pateur de Dakar	Norosoa Razanajatovo et al
EPI_ISL_3716445	Virology Unit, Institut Pasteur de Madagascar	Institut Pateur de Dakar	Norosoa Razanajatovo et al
EPI_ISL_3716448	Virology Unit, Institut Pasteur de Madagascar	Institut Pateur de Dakar	Norosoa Razanajatovo et al
EPI_ISL_3716454	Virology Unit, Institut Pasteur de Madagascar	Institut Pateur de Dakar	Norosoa Razanajatovo et al
EPI_ISL_3716456	Virology Unit, Institut Pasteur de Madagascar	Institut Pateur de Dakar	Norosoa Razanajatovo et al
EPI_ISL_3716465	Virology Unit, Institut Pasteur de Madagascar	Institut Pateur de Dakar	Norosoa Razanajatovo et al
EPI_ISL_3716467	Virology Unit, Institut Pasteur de Madagascar	Institut Pateur de Dakar	Norosoa Razanajatovo et al
EPI_ISL_3716470	Virology Unit, Institut Pasteur de Madagascar	Institut Pateur de Dakar	Norosoa Razanajatovo et al
EPI_ISL_3716497	Virology Unit, Institut Pasteur de Madagascar	Institut Pateur de Dakar	Norosoa Razanajatovo et al
EPI_ISL_3716513	Virology Unit, Institut Pasteur de Madagascar	Institut Pateur de Dakar	Norosoa Razanajatovo et al
EPI_ISL_3716520	Virology Unit, Institut Pasteur de Madagascar	Institut Pateur de Dakar	Norosoa Razanajatovo et al
EPI_ISL_3716544	Virology Unit, Institut Pasteur de Madagascar	Institut Pateur de Dakar	Norosoa Razanajatovo et al
EPI_ISL_3716547	Virology Unit, Institut Pasteur de Madagascar	Institut Pateur de Dakar	Norosoa Razanajatovo et al
EPI_ISL_3716550	Virology Unit, Institut Pasteur de Madagascar	Institut Pateur de Dakar	Norosoa Razanajatovo et al
EPI_ISL_3716551	Virology Unit, Institut Pasteur de Madagascar	Institut Pateur de Dakar	Norosoa Razanajatovo et al
EPI_ISL_3716565	Virology Unit, Institut Pasteur de Madagascar	Institut Pateur de Dakar	Norosoa Razanajatovo et al
EPI_ISL_3716572	Virology Unit, Institut Pasteur de Madagascar	Institut Pateur de Dakar	Norosoa Razanajatovo et al
EPI_ISL_3716573	Virology Unit, Institut Pasteur de Madagascar	Institut Pateur de Dakar	Norosoa Razanajatovo et al
EPI_ISL_3716593	Virology Unit, Institut Pasteur de Madagascar	Institut Pateur de Dakar	Norosoa Razanajatovo et al
EPI_ISL_3716605	Virology Unit, Institut Pasteur de Madagascar	Institut Pateur de Dakar	Norosoa Razanajatovo et al
EPI_ISL_3716623	Virology Unit, Institut Pasteur de Madagascar	Institut Pateur de Dakar	Norosoa Razanajatovo et al
EPI_ISL_3716626	Virology Unit, Institut Pasteur de Madagascar	Institut Pateur de Dakar	Norosoa Razanajatovo et al
EPI_ISL_3716639	Virology Unit, Institut Pasteur de Madagascar	Institut Pateur de Dakar	Norosoa Razanajatovo et al
EPI_ISL_3716649	Virology Unit, Institut Pasteur de Madagascar	Institut Pateur de Dakar	Norosoa Razanajatovo et al
EPI_ISL_3716651	Virology Unit, Institut Pasteur de Madagascar	Institut Pateur de Dakar	Norosoa Razanajatovo et al
EPI_ISL_3716661	Virology Unit, Institut Pasteur de Madagascar	Institut Pateur de Dakar	Norosoa Razanajatovo et al
EPI_ISL_1672387	Virology Unit, Institut Pasteur de Madagascar	Virology Unit, Institut Pasteur de Madagascar	Christian Ranaivoson et al
EPI_ISL_1660310	Virology Unit, Institut Pasteur de Madagascar	Virology Unit, Institut Pasteur de Madagascar	Marion Barbet et al
EPI_ISL_3716673	Virology Unit, Institut Pasteur de Madagascar	Institut Pateur de Dakar	Norosoa Razanajatovo et al
EPI_ISL_1660318	Virology Unit, Institut Pasteur de Madagascar	Virology Unit, Institut Pasteur de Madagascar	Marion Barbet et al
EPI_ISL_7722749	Virology Unit, Institut Pasteur de Madagascar	Virology Unit, Institut Pasteur de Madagascar	Christian Ranaivoson et al
EPI_ISL_4297572	Virology Unit, Institut Pasteur de Madagascar	Virology Unit, Institut Pasteur de Madagascar	Marion Barbet et al
EPI_ISL_2492687	National HIV Reference Laboratory, Ministry of Health, Public Health Institute of Malawi	CERI, Centre for Epidemic Response and Innvoation, Stellenbosch University and KRISP, KZN Research Innovation and Sequencing Platform, UKZN.	Mvula B et al
EPI_ISL_2494972	National HIV Reference Laboratory, Ministry of Health, Public Health Institute of Malawi	KRISP, KZN Research Innovation and Sequencing Platform	Mvula B et al
EPI_ISL_2617085	Africa_CDC - Malawi P4 S2	CERI, Centre for Epidemic Response and Innvoation, Stellenbosch University and KRISP, KZN Research Innovation and Sequencing Platform, UKZN.	Mvula B et al
EPI_ISL_2617068	Africa_CDC - Malawi P4 S2	CERI, Centre for Epidemic Response and Innvoation, Stellenbosch University and KRISP, KZN Research Innovation and Sequencing Platform, UKZN.	Mvula B et al
EPI_ISL_2617058	Africa_CDC - Malawi P6 S2	CERI, Centre for Epidemic Response and Innvoation, Stellenbosch University and KRISP, KZN Research Innovation and Sequencing Platform, UKZN.	Mvula B et al
EPI_ISL_3663623	National HIV Reference Laboratory, Ministry of Health, Public Health Institute of Malawi	KRISP, KZn Research Innovation and Sequencing Platform	Mvula B et al
EPI_ISL_4473188	National HIV Reference Laboratory, Ministry of Health, Public Health Institute of Malawi	CERI, Centre for Epidemic Response and Innvoation, Stellenbosch University and KRISP, KZN Research Innovation and Sequencing Platform, UKZN.	Mvula B et al
EPI_ISL_6422342	National HIV Reference Laboratory, Ministry of Health, Public Health Institute of Malawi	CERI, Centre for Epidemic Response and Innvoation, Stellenbosch University and KRISP, KZN Research Innovation and Sequencing Platform, UKZN.	Mvula B et al
EPI_ISL_6511737	National HIV Reference Laboratory, Ministry of Health, Public Health Institute of Malawi	CERI, Centre for Epidemic Response and Innvoation, Stellenbosch University and KRISP, KZN Research Innovation and Sequencing Platform, UKZN.	Mvula B et al
EPI_ISL_6511747	National HIV Reference Laboratory, Ministry of Health, Public Health Institute of Malawi	CERI, Centre for Epidemic Response and Innvoation, Stellenbosch University and KRISP, KZN Research Innovation and Sequencing Platform, UKZN.	Mvula B et al
EPI_ISL_2609600	National HIV Reference Laboratory, Ministry of Health, Public Health Institute of Malawi	KRISP, KZN Research Innovation and Sequencing Platform	Mvula B et al
EPI_ISL_8889511	Kamuzu University of Health Sciences, College of Medicine, Department of Pathology	Kamuzu University of Health Sciences, College of Medicine, Department of Pathology	Tonney Nyirenda et al
EPI_ISL_8889519	Kamuzu University of Health Sciences, College of Medicine, Department of Pathology	Kamuzu University of Health Sciences, College of Medicine, Department of Pathology	Tonney Nyirenda et al
EPI_ISL_8889528	Kamuzu University of Health Sciences, College of Medicine, Department of Pathology	Kamuzu University of Health Sciences, College of Medicine, Department of Pathology	Tonney Nyirenda et al
EPI_ISL_8889537	Kamuzu University of Health Sciences, College of Medicine, Department of Pathology	Kamuzu University of Health Sciences, College of Medicine, Department of Pathology	Tonney Nyirenda et al
EPI_ISL_8889547	Kamuzu University of Health Sciences, College of Medicine, Department of Pathology	Kamuzu University of Health Sciences, College of Medicine, Department of Pathology	Tonney Nyirenda et al
EPI_ISL_8889576	Kamuzu University of Health Sciences, College of Medicine, Department of Pathology	Kamuzu University of Health Sciences, College of Medicine, Department of Pathology	Tonney Nyirenda et al
EPI_ISL_1407100	National HIV Reference Laboratory, Ministry of Health, Public Health Institute of Malawi	KRISP, KZN Research Innovation and Sequencing Platform	Mvula B et al
EPI_ISL_1407137	National HIV Reference Laboratory, Ministry of Health, Public Health Institute of Malawi	KRISP, KZN Research Innovation and Sequencing Platform	Mvula B et al
EPI_ISL_1407196	National HIV Reference Laboratory, Ministry of Health, Public Health Institute of Malawi	KRISP, KZN Research Innovation and Sequencing Platform	Mvula B et al
EPI_ISL_3770651	Malawi Liverpool Wellcome Trust Clinical Research Program	Malawi Liverpool Wellcome Trust CLinical Research Program	Catherine Anscombe et al
EPI_ISL_6963108	Malawi Liverpool Wellcome Trust Clinical Research Program	Malawi Liverpool Wellcome Trust Clinical Research Program	Catherine Anscombe et al
EPI_ISL_6963109	Malawi Liverpool Wellcome Trust Clinical Research Program	Malawi Liverpool Wellcome Trust Clinical Research Program	Catherine Anscombe et al
EPI_ISL_6963153	Malawi Liverpool Wellcome Trust Clinical Research Program	Malawi Liverpool Wellcome Trust Clinical Research Program	Catherine Anscombe et al
EPI_ISL_11246687	Malawi Liverpool Wellcome Trust Clinical Research Program	Malawi Liverpool Wellcome Trust Clinical Research Program	Catherine Anscombe et al
EPI_ISL_11246693	Malawi Liverpool Wellcome Trust Clinical Research Program	Malawi Liverpool Wellcome Trust Clinical Research Program	Catherine Anscombe et al
EPI_ISL_11246734	Malawi Liverpool Wellcome Trust Clinical Research Program	Malawi Liverpool Wellcome Trust Clinical Research Program	Catherine Anscombe et al
EPI_ISL_4857705	NMRL_PHIM	National HIV Reference Laboratory, Ministry of Health, Public Health Institute of Malawi	Chilima BZ et al
EPI_ISL_487449	CICM-Mali	Bundeswehr Institut of Microbiology	Kouriba et al
EPI_ISL_487461	CICM-Mali	Bundeswehr Institut of Microbiology	Kouriba et al
EPI_ISL_4273941	University Clinical Research Center (UCRC)	Northwestern University - Center for Pathogen Genomics and Microbial Evolution	Ramon Lorenzo-Redondo et al
EPI_ISL_4273973	University Clinical Research Center (UCRC)	Northwestern University - Center for Pathogen Genomics and Microbial Evolution	Ramon Lorenzo-Redondo et al
EPI_ISL_11033251	INRSP - Mauritania	INRSP - Mauritania	Sidi mohamed Ahmed et al
EPI_ISL_3217417	Airport Health Laboratory/Central Health Laboratory	Virology Department, Central Health Laboratory ,Victoria Hospital, Candos,Ministry of Health and Wellness, Mauritius	Manraj SS et al
EPI_ISL_3217427	Central Health Laboratory	Virology Department, Central Health Laboratory ,Victoria Hospital, Candos,Ministry of Health and Wellness, Mauritius	Manraj SS et al
EPI_ISL_5260443	Virology Department,Central Health Laboratory	Virology Department,Central Health Laboratory	Manraj SS et al
EPI_ISL_6472095	Virology Department,Central Health Laboratory	Virology Department,Central Health Laboratory	Manraj SS et al
EPI_ISL_6268254	NovaLAB	Virology Department,Central Health Laboratory	Manraj SS et al
EPI_ISL_6268247	Virology Department,Central Health Laboratory	Virology Department,Central Health Laboratory	Manraj SS et al
EPI_ISL_6268253	Virology Department,Central Health Laboratory	Virology Department,Central Health Laboratory	Manraj SS et al
EPI_ISL_6508158	Virology Department,Central Health Laboratory	Virology Department,Central Health Laboratory	Manraj SS et al
EPI_ISL_8494957	Central Health Laboratory	Central Health Laboratory	Manraj SS et al
EPI_ISL_8494968	Central Health Laboratory	Central Health Laboratory	Manraj SS et al
EPI_ISL_7860001	Central Health Laboratory,Ministry of Health and Wellness	CERI, Centre for Epidemic Response and Innvoation, Stellenbosch University and KRISP, KZN Research Innovation and Sequencing Platform, UKZN.	Manraj SS et al
EPI_ISL_7860011	Central Health Laboratory,Ministry of Health and Wellness	CERI, Centre for Epidemic Response and Innvoation, Stellenbosch University and KRISP, KZN Research Innovation and Sequencing Platform, UKZN.	Manraj SS et al
EPI_ISL_7860014	Central Health Laboratory,Ministry of Health and Wellness	CERI, Centre for Epidemic Response and Innvoation, Stellenbosch University and KRISP, KZN Research Innovation and Sequencing Platform, UKZN.	Manraj SS et al
EPI_ISL_7860020	Central Health Laboratory,Ministry of Health and Wellness	CERI, Centre for Epidemic Response and Innvoation, Stellenbosch University and KRISP, KZN Research Innovation and Sequencing Platform, UKZN.	Manraj SS et al
EPI_ISL_7860062	Victoria Hospital	CERI, Centre for Epidemic Response and Innvoation, Stellenbosch University and KRISP, KZN Research Innovation and Sequencing Platform, UKZN.	Manraj SS et al
EPI_ISL_10047539	Central Health Laboratory	National Institute for Communicable Diseases of the National Health Laboratory Service	Ramuth M et al
EPI_ISL_1191607	Virology Department, Victoria Hospital, Plaine-Wilhems, Mauritius	National Institute for Communicable Diseases of the National Health Laboratory Service	Ramuth M et al
EPI_ISL_1191598	Virology Department, Victoria Hospital, Plaine-Wilhems, Mauritius	National Institute for Communicable Diseases of the National Health Laboratory Service	Ramuth M et al
EPI_ISL_1191602	Virology Department, Victoria Hospital, Plaine-Wilhems, Mauritius	National Institute for Communicable Diseases of the National Health Laboratory Service	Ramuth M et al
EPI_ISL_10047544	Central Health Laboratory	National Institute for Communicable Diseases of the National Health Laboratory Service	Ramuth M et al
EPI_ISL_2285167	Central Health Laboratory	National Institute for Communicable Diseases of the National Health Laboratory Service	Ramuth M et al
EPI_ISL_1827658	Virology Department, Victoria Hospital, Plaine-Wilhems, Mauritius	National Institute for Communicable Diseases of the National Health Laboratory Service	Ramuth M et al
EPI_ISL_1827663	Virology Department, Victoria Hospital, Plaine-Wilhems, Mauritius	National Institute for Communicable Diseases of the National Health Laboratory Service	Ramuth M et al
EPI_ISL_9005262	Central Health Laboratory	Central Health Laboratory	Ramuth M et al
EPI_ISL_9005284	Central Health Laboratory	Central Health Laboratory	Ramuth M et al
EPI_ISL_9005286	Central Health Laboratory	Central Health Laboratory	Ramuth M et al
EPI_ISL_9005288	Wellkin C-Lab	Central Health Laboratory	Ramuth M et al
EPI_ISL_9005293	Novalab	Central Health Laboratory	Ramuth M et al
EPI_ISL_9005326	Airport Health Laboratory	Central Health Laboratory	Ramuth M et al
EPI_ISL_8895399	Wellkin C-Lab	Virology Department,Central Health Laboratory, Ministry of Health and Wellness	Ramuth M et al
EPI_ISL_8895409	Central Health Laboratory, Min of Health	Virology Department,Central Health Laboratory, Ministry of Health and Wellness	Ramuth M et al
EPI_ISL_8895417	NOVALAB	Virology Department,Central Health Laboratory, Ministry of Health and Wellness	Ramuth M et al
EPI_ISL_2499905	Virology Department, Central Health Laboratory	The Francis Crick Institute	Ramuth M et al
EPI_ISL_4430730	Medical Virology and BSL3 Laboratory	Laboratoire de Surveillance G√©nomique	EL Hamouchi Adil et al
EPI_ISL_4430761	Medical Virology and BSL3 Laboratory	Laboratoire de Surveillance G√©nomique	EL Hamouchi Adil et al
EPI_ISL_459982	Institut Pasteur du Maroc	Institut Pasteur du Maroc	Marion Barbet et al
EPI_ISL_1912936	Institut National d'Hygi√®ne	Laboratoire de Biotechnologie	Mouna Ouadghiri et al
EPI_ISL_1913084	Institut National d'Hygi√®ne	Laboratoire de Biotechnologie	Mouna Ouadghiri et al
EPI_ISL_1909251	Institut National d'Hygi√®ne	Laboratoire de Biotechnologie	Mouna Ouadghiri et al
EPI_ISL_4945008	Institut National d'Hygi√®ne / Consortium National de Veille G√©nomique - Maroc	Laboratoire de Biotechnologie	Mouna Ouadghiri et al
EPI_ISL_4945787	Institut National d'Hygi√®ne / Consortium National de Veille G√©nomique - Maroc	Laboratoire de Biotechnologie	Mouna Ouadghiri et al
EPI_ISL_2968053	Centre de Virologie des Maladies infectueuses Tropicales	Functional Genomic Platform UATRS-biology, CNRST	Idriss-Amine LAHLOU et al
EPI_ISL_2968068	Centre de Virologie des Maladies infectueuses Tropicales	Functional Genomic Platform UATRS-biology, CNRST	Khalid ENNIBI et al
EPI_ISL_471460	Centre de Virologie des Maladies Tropicales	Functional Genomic Platform/Service Analyses Biologique/UATRS/ Centre National Pour la Recherche Scientifique Et Technique (CNRST)	Hicham EL ANNAZ et al
EPI_ISL_2695785	National Influenza Center (NIC). Virology department. Institut National d'Hygi√®ne.	National Influenza Center (NIC). Virology department. Institut National d'Hygi√®ne.	Hicham OUMZIL et al
EPI_ISL_5924614	Medical Virology and BSL3 Laboratory	Centre de S√©quen√ßage G√©nomique	EL Hamouchi Adil et al
EPI_ISL_482740	LNR National Reference Laboratory, Mohammed VI University of Health Sciences	Medical Biotechnology Laboratory, Rabat Medical and Pharmacy School, Mohammed The Vth University in Rabat	Meriem LAAMARTI et al
EPI_ISL_978539	Centre de Virologie des Maladies infectueuses Tropicales	Functional Genomic Platform UATRS-biology, CNRST	Mly Abdelaziz ELALAOUI et al
EPI_ISL_978544	Centre de Virologie des Maladies infectueuses Tropicales	Functional Genomic Platform UATRS-biology, CNRST	Elmostafa EL FAHIME et al
EPI_ISL_11325756	Biotecnology and Genetics Laboratory - Instituto Nacional de Sa√∫de	Biotecnology and Genetics Laboratory - Instituto Nacional de Sa√∫de	Sofia Viegas et al
EPI_ISL_2617108	Instituto Nacional de Saude (INS), Mozambique	CERI, Centre for Epidemic Response and Innvoation, Stellenbosch University and KRISP, KZN Research Innovation and Sequencing Platform, UKZN.	Nalia Ismael et al
EPI_ISL_2617142	Instituto Nacional de Saude (INS), Mozambique	CERI, Centre for Epidemic Response and Innvoation, Stellenbosch University and KRISP, KZN Research Innovation and Sequencing Platform, UKZN.	Nalia Ismael et al
EPI_ISL_2617119	Instituto Nacional de Saude (INS), Mozambique	CERI, Centre for Epidemic Response and Innvoation, Stellenbosch University and KRISP, KZN Research Innovation and Sequencing Platform, UKZN.	Nalia Ismael et al
EPI_ISL_3447996	Instituto Nacional de Saude (INS), Mozambique	CERI, Centre for Epidemic Response and Innvoation, Stellenbosch University and KRISP, KZN Research Innovation and Sequencing Platform, UKZN.	Nalia Ismael et al
EPI_ISL_3663575	Instituto Nacional de Saude (INS), Mozambique	CERI, Centre for Epidemic Response and Innvoation, Stellenbosch University and KRISP, KZN Research Innovation and Sequencing Platform, UKZN.	Nalia Ismael et al
EPI_ISL_5425771	Instituto Nacional de Saude (INS), Mozambique	CERI, Centre for Epidemic Response and Innvoation, Stellenbosch University and KRISP, KZN Research Innovation and Sequencing Platform, UKZN.	Nalia Ismael et al
EPI_ISL_5425762	Instituto Nacional de Saude (INS), Mozambique	CERI, Centre for Epidemic Response and Innvoation, Stellenbosch University and KRISP, KZN Research Innovation and Sequencing Platform, UKZN.	Nalia Ismael et al
EPI_ISL_9084399	Instituto Nacional de Saude (INS), Mozambique	CERI, Centre for Epidemic Response and Innvoation, Stellenbosch University and KRISP, KZN Research Innovation and Sequencing Platform, UKZN.	Nalia Ismael et al
EPI_ISL_7417402	Instituto Nacional de Saude (INS), Mozambique	CERI, Centre for Epidemic Response and Innvoation, Stellenbosch University and KRISP, KZN Research Innovation and Sequencing Platform, UKZN.	Nalia Ismael et al
EPI_ISL_6795186	Instituto Nacional de Saude (INS), Mozambique	CERI, Centre for Epidemic Response and Innvoation, Stellenbosch University and KRISP, KZN Research Innovation and Sequencing Platform, UKZN.	Nalia Ismael et al
EPI_ISL_7715452	Instituto Nacional de Saude (INS), Mozambique	CERI, Centre for Epidemic Response and Innvoation, Stellenbosch University and KRISP, KZN Research Innovation and Sequencing Platform, UKZN.	Nalia Ismael et al
EPI_ISL_7715458	Instituto Nacional de Saude (INS), Mozambique	CERI, Centre for Epidemic Response and Innvoation, Stellenbosch University and KRISP, KZN Research Innovation and Sequencing Platform, UKZN.	Nalia Ismael et al
EPI_ISL_5822571	Instiuto Nacional de Saude, Mozambique	Forschungszentrum Borstel	Christian Utpatel et al
EPI_ISL_5822598	Instiuto Nacional de Saude, Mozambique	Forschungszentrum Borstel	Christian Utpatel et al
EPI_ISL_5822620	Instiuto Nacional de Saude, Mozambique	Forschungszentrum Borstel	Christian Utpatel et al
EPI_ISL_5822631	Instiuto Nacional de Saude, Mozambique	Forschungszentrum Borstel	Christian Utpatel et al
EPI_ISL_5822633	Instiuto Nacional de Saude, Mozambique	Forschungszentrum Borstel	Christian Utpatel et al
EPI_ISL_5822637	Instiuto Nacional de Saude, Mozambique	Forschungszentrum Borstel	Christian Utpatel et al
EPI_ISL_887481	Instituto Nacional de Saude (INS), Mozambique	KRISP, KZN Research Innovation and Sequencing Platform	Nalia Ismael et al
EPI_ISL_887487	Instituto Nacional de Saude (INS), Mozambique	KRISP, KZN Research Innovation and Sequencing Platform	Nalia Ismael et al
EPI_ISL_887426	Instituto Nacional de Saude (INS), Mozambique	KRISP, KZN Research Innovation and Sequencing Platform	Nalia Ismael et al
EPI_ISL_887503	Instituto Nacional de Saude (INS), Mozambique	KRISP, KZN Research Innovation and Sequencing Platform	Nalia Ismael et al
EPI_ISL_887429	Instituto Nacional de Saude (INS), Mozambique	KRISP, KZN Research Innovation and Sequencing Platform	Nalia Ismael et al
EPI_ISL_1132844	Instituto Nacional de Saude (INS), Mozambique	KRISP, KZN Research Innovation and Sequencing Platform	Nalia Ismael et al
EPI_ISL_2396899	Instituto Nacional de Saude (INS), Mozambique	KRISP, KZN Research Innovation and Sequencing Platform	Nalia Ismael et al
EPI_ISL_2396904	Instituto Nacional de Saude (INS), Mozambique	KRISP, KZN Research Innovation and Sequencing Platform	Nalia Ismael et al
EPI_ISL_2396909	Instituto Nacional de Saude (INS), Mozambique	KRISP, KZN Research Innovation and Sequencing Platform	Nalia Ismael et al
EPI_ISL_2396913	Instituto Nacional de Saude (INS), Mozambique	KRISP, KZN Research Innovation and Sequencing Platform	Nalia Ismael et al
EPI_ISL_2396924	Instituto Nacional de Saude (INS), Mozambique	KRISP, KZN Research Innovation and Sequencing Platform	Nalia Ismael et al
EPI_ISL_2396927	Instituto Nacional de Saude (INS), Mozambique	KRISP, KZN Research Innovation and Sequencing Platform	Nalia Ismael et al
EPI_ISL_2396931	Instituto Nacional de Saude (INS), Mozambique	KRISP, KZN Research Innovation and Sequencing Platform	Nalia Ismael et al
EPI_ISL_2396937	Instituto Nacional de Saude (INS), Mozambique	KRISP, KZN Research Innovation and Sequencing Platform	Nalia Ismael et al
EPI_ISL_2396942	Instituto Nacional de Saude (INS), Mozambique	KRISP, KZN Research Innovation and Sequencing Platform	Nalia Ismael et al
EPI_ISL_2396977	Instituto Nacional de Saude (INS), Mozambique	KRISP, KZN Research Innovation and Sequencing Platform	Nalia Ismael et al
EPI_ISL_2396979	Instituto Nacional de Saude (INS), Mozambique	KRISP, KZN Research Innovation and Sequencing Platform	Nalia Ismael et al
EPI_ISL_2396986	Instituto Nacional de Saude (INS), Mozambique	KRISP, KZN Research Innovation and Sequencing Platform	Nalia Ismael et al
EPI_ISL_636979	HP Pemba	KRISP, KZN Research Innovation and Sequencing Platform	Ismael N et al
EPI_ISL_2442109	Centro de Investiga√ß√£o em Sa√∫de de Manhi√ßa (CISM) & ISGlobal, Institut de Salut Global de Barcelona	Instituto de Biomedicina de Val√®ncia - CSIC	Alfredo Mayor et al
EPI_ISL_2442129	Centro de Investiga√ß√£o em Sa√∫de de Manhi√ßa (CISM) & ISGlobal, Institut de Salut Global de Barcelona	Instituto de Biomedicina de Val√®ncia - CSIC	Alfredo Mayor et al
EPI_ISL_2442154	Centro de Investiga√ß√£o em Sa√∫de de Manhi√ßa (CISM) & ISGlobal, Institut de Salut Global de Barcelona	Instituto de Biomedicina de Val√®ncia - CSIC	Alfredo Mayor et al
EPI_ISL_2442172	Centro de Investiga√ß√£o em Sa√∫de de Manhi√ßa (CISM) & ISGlobal, Institut de Salut Global de Barcelona	Instituto de Biomedicina de Val√®ncia - CSIC	Alfredo Mayor et al
EPI_ISL_5327941	Namibia Institute of Pathology LTD, Windhoek Central Hospital	CERI, Centre for Epidemic Response and Innvoation, Stellenbosch University and KRISP, KZN Research Innovation and Sequencing Platform, UKZN.	Iyaloo Constantinus et al
EPI_ISL_6506329	Namibia Institute of Pathology LTD	CERI, Centre for Epidemic Response and Innvoation, Stellenbosch University and KRISP, KZN Research Innovation and Sequencing Platform, UKZN.	Iyaloo Constantinus et al
EPI_ISL_6506405	Namibia Institute of Pathology LTD	CERI, Centre for Epidemic Response and Innvoation, Stellenbosch University and KRISP, KZN Research Innovation and Sequencing Platform, UKZN.	Iyaloo Constantinus et al
EPI_ISL_6506446	Namibia Institute of Pathology LTD	CERI, Centre for Epidemic Response and Innvoation, Stellenbosch University and KRISP, KZN Research Innovation and Sequencing Platform, UKZN.	Iyaloo Constantinus et al
EPI_ISL_9454958	Namibia Instuition of Pathology	National Institute for Communicable Diseases of the National Health Laboratory Service	Konstantinus I et al
EPI_ISL_9454999	Namibia Instuition of Pathology	National Institute for Communicable Diseases of the National Health Laboratory Service	Konstantinus I et al
EPI_ISL_9694273	Namibia Institute of Pathology	National Institute for Communicable Diseases of the National Health Laboratory Service	Maphalala G et al
EPI_ISL_12958065	Namibia Institute of Pathology (NIP)	National Institute for Communicable Diseases of the National Health Laboratory Service	Van Rooyen G et al
EPI_ISL_2281808	Centre de Recherche M√©dicale et Sanitaire (CERMES)	Institut Pasteur de Dakar	Lagare Adamou et al
EPI_ISL_3804289	CERMES	Institut Pasteur de Dakar	Adamou Lagare et al
EPI_ISL_6101921	Centre de Recherche M√©dicale et Sanitaire (CERMES)	Institut Pasteur de Dakar	Lagare Adamou et al
EPI_ISL_2281773	Centre de Recherche M√©dicale et Sanitaire (CERMES)	Institut Pasteur de Dakar	Lagare Adamou et al
EPI_ISL_3804036	CERMES	Institut Pasteur de Dakar	Adamou Lagare et al
EPI_ISL_6101889	Centre de Recherche M√©dicale et Sanitaire (CERMES)	Institut Pasteur de Dakar	Lagare Adamou et al
EPI_ISL_2281795	Centre de Recherche M√©dicale et Sanitaire (CERMES)	Institut Pasteur de Dakar	Lagare Adamou et al
EPI_ISL_2281757	Centre de Recherche M√©dicale et Sanitaire (CERMES)	Institut Pasteur de Dakar	Lagare Adamou et al
EPI_ISL_2281837	Centre de Recherche M√©dicale et Sanitaire (CERMES)	Institut Pasteur de Dakar	Lagare Adamou et al
EPI_ISL_3717104	54gene COVID-19 Laboratory, Nigeria	54gene Molecular Genetics Laboratory, Nigeria	Oluwatimilehin Adewumi et al
EPI_ISL_729958	Nigeria Centre for Disease Control (NCDC)	African Centre of Excellence for Genomics of Infectious Diseases (ACEGID), Redeemer's University, Ede, Osun State, Nigeria	Oluniyi P.E. et al
EPI_ISL_985059	Biorepository and Clinical Virology Laboratory	Ozer Lab	Ramon Lorenzo-Redondo et al
EPI_ISL_4026339	Biorepository and Clinical Virology Laboratory	Northwestern University - Center for Pathogen Genomics and Microbial Evolution	Ramon Lorenzo-Redondo et al
EPI_ISL_4026397	Biorepository and Clinical Virology Laboratory	Northwestern University - Center for Pathogen Genomics and Microbial Evolution	Ramon Lorenzo-Redondo et al
EPI_ISL_4026472	Biorepository and Clinical Virology Laboratory	Northwestern University - Center for Pathogen Genomics and Microbial Evolution	Ramon Lorenzo-Redondo et al
EPI_ISL_4026484	Biorepository and Clinical Virology Laboratory	Northwestern University - Center for Pathogen Genomics and Microbial Evolution	Ramon Lorenzo-Redondo et al
EPI_ISL_4026507	Biorepository and Clinical Virology Laboratory	Northwestern University - Center for Pathogen Genomics and Microbial Evolution	Ramon Lorenzo-Redondo et al
EPI_ISL_4026509	Biorepository and Clinical Virology Laboratory	Northwestern University - Center for Pathogen Genomics and Microbial Evolution	Ramon Lorenzo-Redondo et al
EPI_ISL_4026313	Biorepository and Clinical Virology Laboratory	Northwestern University - Center for Pathogen Genomics and Microbial Evolution	Ramon Lorenzo-Redondo et al
EPI_ISL_11884141	Biorepository Clinical Virology Laboratory, College of Medicine	Global Health Research Unit for the Genomic Surveillance of Antimicrobial Resistance, Ibadan	Fowotade AA et al
EPI_ISL_729960	Nigeria Centre for Disease Control (NCDC)	African Centre of Excellence for Genomics of Infectious Diseases (ACEGID), Redeemer's University, Ede, Osun State, Nigeria	Oluniyi P.E. et al
EPI_ISL_729963	Nigeria Centre for Disease Control (NCDC)	African Centre of Excellence for Genomics of Infectious Diseases (ACEGID), Redeemer's University, Ede, Osun State, Nigeria	Oluniyi P.E. et al
EPI_ISL_730001	Nigeria Centre for Disease Control (NCDC)	African Centre of Excellence for Genomics of Infectious Diseases (ACEGID), Redeemer's University, Ede, Osun State, Nigeria	Oluniyi P.E. et al
EPI_ISL_730004	Nigeria Centre for Disease Control (NCDC)	African Centre of Excellence for Genomics of Infectious Diseases (ACEGID), Redeemer's University, Ede, Osun State, Nigeria	Oluniyi P.E. et al
EPI_ISL_730009	Nigeria Centre for Disease Control (NCDC)	African Centre of Excellence for Genomics of Infectious Diseases (ACEGID), Redeemer's University, Ede, Osun State, Nigeria	Oluniyi P.E. et al
EPI_ISL_2240762	Nigeria Centre for Disease Control (NCDC)	African Centre of Excellence for Genomics of Infectious Diseases (ACEGID), Redeemer‚Äôs University	Olawoye et al
EPI_ISL_2285324	Nigeria Centre for Disease Control (NCDC)	African Centre of Excellence for Genomics of Infectious Diseases (ACEGID), Redeemer‚Äôs University	Olawoye et al
EPI_ISL_2565888	Nigeria Centre for Disease Control (NCDC)	Africa Centre for Excellence for Genomics of Infectious Diseases (ACEGID), Redeemer‚Äôs University	Olawoye et al
EPI_ISL_3945352	Nigerian Centre for Disease Control (NCDC)	Africa Centre for Excellence for Genomics of Infectious Diseases (ACEGID), Redeemer‚Äôs University	Olawoye et al
EPI_ISL_4178324	Nigerian Centre for Disease Control (NCDC)	Africa Centre for Excellence for Genomics of Infectious Diseases (ACEGID), Redeemer‚Äôs University	Olawoye et al
EPI_ISL_4490501	Ondo State Emergency Operation Centre	Africa Centre for Excellence for Genomics of Infectious Diseases (ACEGID), Redeemer‚Äôs University	Olawoye et al
EPI_ISL_4490525	Biorepository and Clinical Virology Lab, UCH	Africa Centre for Excellence for Genomics of Infectious Diseases (ACEGID), Redeemer‚Äôs University	Olawoye et al
EPI_ISL_4489972	Biorepository and Clinical Virology Lab, UCH	Africa Centre for Excellence for Genomics of Infectious Diseases (ACEGID), Redeemer‚Äôs University	Olawoye et al
EPI_ISL_4489994	Biorepository and Clinical Virology Lab, UCH	Africa Centre for Excellence for Genomics of Infectious Diseases (ACEGID), Redeemer‚Äôs University	Olawoye et al
EPI_ISL_4490027	Biorepository and Clinical Virology Lab, UCH	Africa Centre for Excellence for Genomics of Infectious Diseases (ACEGID), Redeemer‚Äôs University	Olawoye et al
EPI_ISL_4490127	Genexpert Molecular Diagnostic Laboratory	Africa Centre for Excellence for Genomics of Infectious Diseases (ACEGID), Redeemer‚Äôs University	Olawoye et al
EPI_ISL_4490410	Genexpert Molecular Diagnostic Laboratory	Africa Centre for Excellence for Genomics of Infectious Diseases (ACEGID), Redeemer‚Äôs University	Olawoye et al
EPI_ISL_4490547	Genexpert Molecular Diagnostic Laboratory	Africa Centre for Excellence for Genomics of Infectious Diseases (ACEGID), Redeemer‚Äôs University	Olawoye et al
EPI_ISL_4490411	Ekiti State Emergency Operation Centre	Africa Centre for Excellence for Genomics of Infectious Diseases (ACEGID), Redeemer‚Äôs University	Olawoye et al
EPI_ISL_4490526	Ekiti State Emergency Operation Centre	Africa Centre for Excellence for Genomics of Infectious Diseases (ACEGID), Redeemer‚Äôs University	Olawoye et al
EPI_ISL_4490232	Ekiti State Emergency Operation Centre	Africa Centre for Excellence for Genomics of Infectious Diseases (ACEGID), Redeemer‚Äôs University	Olawoye et al
EPI_ISL_4490522	Rivers State University Teaching Hospital	Africa Centre for Excellence for Genomics of Infectious Diseases (ACEGID), Redeemer‚Äôs University	Olawoye et al
EPI_ISL_4490348	Rivers State University Teaching Hospital	Africa Centre for Excellence for Genomics of Infectious Diseases (ACEGID), Redeemer‚Äôs University	Olawoye et al
EPI_ISL_4235985	Nigerian Centre for Disease Control (NCDC)	Africa Centre for Excellence for Genomics of Infectious Diseases (ACEGID), Redeemer‚Äôs University	Olawoye et al
EPI_ISL_4235971	Nigerian Centre for Disease Control (NCDC)	Africa Centre for Excellence for Genomics of Infectious Diseases (ACEGID), Redeemer‚Äôs University	Olawoye et al
EPI_ISL_4235993	Nigerian Centre for Disease Control (NCDC)	Africa Centre for Excellence for Genomics of Infectious Diseases (ACEGID), Redeemer‚Äôs University	Olawoye et al
EPI_ISL_4235968	Nigerian Centre for Disease Control (NCDC)	Africa Centre for Excellence for Genomics of Infectious Diseases (ACEGID), Redeemer‚Äôs University	Olawoye et al
EPI_ISL_4236002	Nigerian Centre for Disease Control (NCDC)	Africa Centre for Excellence for Genomics of Infectious Diseases (ACEGID), Redeemer‚Äôs University	Olawoye et al
EPI_ISL_4768455	Ekiti State Emergency Operation Centre	Africa Centre for Excellence for Genomics of Infectious Diseases (ACEGID), Redeemer‚Äôs University	Olawoye et al
EPI_ISL_7122613	Genexpert Molecular Diagnostic Laboratory	Africa Centre for Excellence for Genomics of Infectious Diseases (ACEGID), Redeemer‚Äôs University	Olawoye et al
EPI_ISL_7122881	Genexpert Molecular Diagnostic Laboratory	Africa Centre for Excellence for Genomics of Infectious Diseases (ACEGID), Redeemer‚Äôs University	Olawoye et al
EPI_ISL_7123057	Genexpert Molecular Diagnostic Laboratory	Africa Centre for Excellence for Genomics of Infectious Diseases (ACEGID), Redeemer‚Äôs University	Olawoye et al
EPI_ISL_7141941	Biorepository Clinical and Virology Lab, University Teaching Hospital (UCH), Ibadan	Africa Centre for Excellence for Genomics of Infectious Diseases (ACEGID), Redeemer‚Äôs University	Olawoye et al
EPI_ISL_7141996	Biorepository Clinical and Virology Lab, University Teaching Hospital (UCH), Ibadan	Africa Centre for Excellence for Genomics of Infectious Diseases (ACEGID), Redeemer‚Äôs University	Olawoye et al
EPI_ISL_11246913	Bayero University, Kano	African Centre of Excellence for Genomics of Infectious Diseases (ACEGID), Redeemer's University	Isah Abubakar Aliyu et al
EPI_ISL_9695217	Irrua Specialist Teaching Hospital (ISTH)	African Centre of Excellence for Genomics of Infectious Diseases (ACEGID), Redeemer‚Äôs University	Oluniyi et al
EPI_ISL_9695294	Irrua Specialist Teaching Hospital (ISTH)	African Centre of Excellence for Genomics of Infectious Diseases (ACEGID), Redeemer‚Äôs University	Oluniyi et al
EPI_ISL_10638611	Irrua Specialist Teaching Hospital	Africa Centre of Excellence for Genomics of Infectious Diseases (ACEGID)	Olawoye et al
EPI_ISL_10638651	Irrua Specialist Teaching Hospital	Africa Centre of Excellence for Genomics of Infectious Diseases (ACEGID)	Olawoye et al
EPI_ISL_10646249	54gene	Africa Centre of Excellence for Genomics of Infectious Diseases (ACEGID)	Olawoye et al
EPI_ISL_13431043	54gene	African Centre of Excellence for Genomics of Infectious Diseases (ACEGID), Redeemer‚Äôs University	Olawoye et al
EPI_ISL_13431053	54gene	African Centre of Excellence for Genomics of Infectious Diseases (ACEGID), Redeemer‚Äôs University	Olawoye et al
EPI_ISL_906294	Nigeria Centre for Disease Control (NCDC)	African Centre of Excellence for Genomics of Infectious Diseases (ACEGID), Redeemer's University	Oluniyi P.E. et al
EPI_ISL_12754842	Biorepository and Clinical Virology Lab (BCVL)	Africa Centre for Excellence for Genomics of Infectious Diseases (ACEGID), Redeemer‚Äôs University	Olawoye et al
EPI_ISL_12754806	Biorepository and Clinical Virology Lab (BCVL)	Africa Centre for Excellence for Genomics of Infectious Diseases (ACEGID), Redeemer‚Äôs University	Olawoye et al
EPI_ISL_12754799	Biorepository and Clinical Virology Lab (BCVL)	Africa Centre for Excellence for Genomics of Infectious Diseases (ACEGID), Redeemer‚Äôs University	Olawoye et al
EPI_ISL_12754678	Irrua Specialist Teaching Hospital (ISTH)	Africa Centre for Excellence for Genomics of Infectious Diseases (ACEGID), Redeemer‚Äôs University	Olawoye et al
EPI_ISL_12754592	Irrua Specialist Teaching Hospital (ISTH)	Africa Centre for Excellence for Genomics of Infectious Diseases (ACEGID), Redeemer‚Äôs University	Olawoye et al
EPI_ISL_12754590	Ondo State EmergencyOperation, Centre	Africa Centre for Excellence for Genomics of Infectious Diseases (ACEGID), Redeemer‚Äôs University	Olawoye et al
EPI_ISL_941283	Nigeria Centre for Disease Control (NCDC)	African Centre of Excellence for Genomics of Infectious Diseases (ACEGID), Redeemer's University	Oluniyi P.E. et al
EPI_ISL_941287	Nigeria Centre for Disease Control (NCDC)	African Centre of Excellence for Genomics of Infectious Diseases (ACEGID), Redeemer's University	Oluniyi P.E. et al
EPI_ISL_1035813	Nigerian Centre for Disease Control (NCDC)	African Centre of Excellence for Genomics of Infectious Diseases (ACEGID), Redeemer‚Äôs University, Ede	Olawoye et al
EPI_ISL_1093436	Nigerian Centre for Disease Control (NCDC)	African Centre of Excellence for Genomics of Infectious Diseases (ACEGID), Redeemer‚Äôs University	Olawoye et al
EPI_ISL_1093447	Nigerian Centre for Disease Control (NCDC)	African Centre of Excellence for Genomics of Infectious Diseases (ACEGID), Redeemer‚Äôs University	Olawoye et al
EPI_ISL_1093434	Nigerian Centre for Disease Control (NCDC)	African Centre of Excellence for Genomics of Infectious Diseases (ACEGID), Redeemer‚Äôs University	Olawoye et al
EPI_ISL_1173219	Nigeria Centre for Disease Control (NCDC)	African Centre for Excellence for Genomics of Infectious Diseases (ACEGID), Redeemer‚Äôs University	Olawoye et al
EPI_ISL_1235666	Nigerian Centre for Disease Control (NCDC)	African Centre of Excellence for Genomics of Infectious Diseases (ACEGID), Redeemer‚Äôs University	Olawoye et al
EPI_ISL_487105	Nigeria Centre for Disease Control (NCDC)	African Centre of Excellence for Genomics of Infectious Diseases (ACEGID), Redeemer's University, Ede, Osun State, Nigeria	Oluniyi P.E. et al
EPI_ISL_729933	Nigeria Centre for Disease Control (NCDC)	African Centre of Excellence for Genomics of Infectious Diseases (ACEGID), Redeemer's University, Ede, Osun State, Nigeria	Oluniyi P.E. et al
EPI_ISL_729934	Nigeria Centre for Disease Control (NCDC)	African Centre of Excellence for Genomics of Infectious Diseases (ACEGID), Redeemer's University, Ede, Osun State, Nigeria	Oluniyi P.E. et al
EPI_ISL_730025	Nigeria Centre for Disease Control (NCDC)	African Centre of Excellence for Genomics of Infectious Diseases (ACEGID), Redeemer's University, Ede, Osun State, Nigeria	Oluniyi P.E. et al
EPI_ISL_730027	Nigeria Centre for Disease Control (NCDC)	African Centre of Excellence for Genomics of Infectious Diseases (ACEGID), Redeemer's University, Ede, Osun State, Nigeria	Oluniyi P.E. et al
EPI_ISL_872626	Nigeria Centre for Disease Control (NCDC)	African Centre of Excellence for Genomics of Infectious Diseases (ACEGID), Redeemer's University	Oluniyi P.E. et al
EPI_ISL_2242183	University of Maiduguri Teaching Hospital	International Centre for Genetic Engineering and Biotechnology (ICGEB) and ARGO Open Lab for Genome Sequencing	Marycelin M Baba et al
EPI_ISL_729937	Nigeria Centre for Disease Control (NCDC)	African Centre of Excellence for Genomics of Infectious Diseases (ACEGID), Redeemer's University, Ede, Osun State, Nigeria	Oluniyi P.E. et al
EPI_ISL_729938	Nigeria Centre for Disease Control (NCDC)	African Centre of Excellence for Genomics of Infectious Diseases (ACEGID), Redeemer's University, Ede, Osun State, Nigeria	Oluniyi P.E. et al
EPI_ISL_729943	Nigeria Centre for Disease Control (NCDC)	African Centre of Excellence for Genomics of Infectious Diseases (ACEGID), Redeemer's University, Ede, Osun State, Nigeria	Oluniyi P.E. et al
EPI_ISL_730042	Nigeria Centre for Disease Control (NCDC)	African Centre of Excellence for Genomics of Infectious Diseases (ACEGID), Redeemer's University, Ede, Osun State, Nigeria	Oluniyi P.E. et al
EPI_ISL_4201707	Lagos State Biobank, Lagos, Nigeria	54gene Molecular Genetics Laboratory, Nigeria	Oluwatimilehin Adewumi et al
EPI_ISL_729925	Nigeria Centre for Disease Control (NCDC)	African Centre of Excellence for Genomics of Infectious Diseases (ACEGID), Redeemer's University, Ede, Osun State, Nigeria	Oluniyi P.E. et al
EPI_ISL_825437	Nigeria Centre For Disease Control	National reference Laboratory, NCDC, Gaduwa, Abuja	Dr Ndodo Nnaemeka et al
EPI_ISL_1381832	Nigeria Centre For Disease Control	National reference Laboratory, NCDC, Gaduwa, Abuja	Dr Ndodo Nnaemeka et al
EPI_ISL_2107113	EHA, Clinics	National Reference Laboratory, Nigeria Centre for Disease Control	Dr Ndodo Nnaemeka et al
EPI_ISL_1915788	EHA Clinics	National Reference Laboratory, Nigeria Centre for Disease Control	Dr Ndodo Nnaemeka et al
EPI_ISL_2431605	Demy Health	National Reference Laboratory, Nigeria Centre for Disease Control	Dr Ndodo Nnaemeka et al
EPI_ISL_9673574	NIZAMIYE	National Reference Laboratory, Nigeria Centre for Disease Control	Dr Ndodo Nnaemeka et al
EPI_ISL_9674593	UBTH	National Reference Laboratory, Nigeria Centre for Disease Control	Dr Ndodo Nnaemeka et al
EPI_ISL_9674624	UBTH	National Reference Laboratory, Nigeria Centre for Disease Control	Dr Ndodo Nnaemeka et al
EPI_ISL_11501810	GOMBE MOLECULAR LAB	National Reference Laboratory, Nigeria Centre for Disease Control	Dr Ndodo Nnaemeka et al
EPI_ISL_7547655	NIZAMIYE	National Reference Laboratory, Nigeria Centre for Disease Control	Dr Ndodo Nnaemeka et al
EPI_ISL_7547659	NIZAMIYE	National Reference Laboratory, Nigeria Centre for Disease Control	Dr Ndodo Nnaemeka et al
EPI_ISL_3160632	Molecular Diagnostics Laboratory	National Reference Laboratory, Nigeria Centre for Disease Control	Dr Ndodo Nnaemeka et al
EPI_ISL_7547717	LIFEBRIDGE	National Reference Laboratory, Nigeria Centre for Disease Control	Dr Ndodo Nnaemeka et al
EPI_ISL_9673571	EPICONSULT	National Reference Laboratory, Nigeria Centre for Disease Control	Dr Ndodo Nnaemeka et al
EPI_ISL_8621099	Arab Labs	National Reference Laboratory, Nigeria Centre for Disease Control	Dr Ndodo Nnaemeka et al
EPI_ISL_8621107	54Gene Ekiti	National Reference Laboratory, Nigeria Centre for Disease Control	Dr Ndodo Nnaemeka et al
EPI_ISL_3938978	CEDARCREST	National Reference Laboratory, Nigeria Centre for Disease Control	Dr Ndodo Nnaemeka et al
EPI_ISL_9610361	Amachara Specialist Hospital	National Reference Laboratory, Nigeria Centre for Disease Control	Dr Ndodo Nnaemeka et al
EPI_ISL_9610409	IFAIN	National Reference Laboratory, Nigeria Centre for Disease Control	Dr Ndodo Nnaemeka et al
EPI_ISL_4325663	KANO	National Reference Laboratory, Nigeria Centre for Disease Control	Dr Ndodo Nnaemeka et al
EPI_ISL_5440252	IFAIN LABS	National Reference Laboratory, Nigeria Centre for Disease Control	Dr Ndodo Nnaemeka et al
EPI_ISL_7154410	Public Health Laboratory	National Reference Laboratory, Nigeria Centre for Disease Control	Dr Ndodo Nnaemeka et al
EPI_ISL_7154453	Public Health Laboratory	National Reference Laboratory, Nigeria Centre for Disease Control	Dr Ndodo Nnaemeka et al
EPI_ISL_7154421	IFAIN Labs	National Reference Laboratory, Nigeria Centre for Disease Control	Dr Ndodo Nnaemeka et al
EPI_ISL_11297668	NIMR, Centre for Human Virology and Genomics	NIMR Sequencing Hub	Onwuamah CK et al
EPI_ISL_11297689	NIMR, Centre for Human Virology and Genomics	NIMR Sequencing Hub	Onwuamah CK et al
EPI_ISL_11297691	NIMR, Centre for Human Virology and Genomics	NIMR Sequencing Hub	Onwuamah CK et al
EPI_ISL_11297746	NIMR, Centre for Human Virology and Genomics	NIMR Sequencing Hub	Onwuamah CK et al
EPI_ISL_11297814	NIMR, Centre for Human Virology and Genomics	NIMR Sequencing Hub	Onwuamah CK et al
EPI_ISL_11297843	NIMR, Centre for Human Virology and Genomics	NIMR Sequencing Hub	Onwuamah CK et al
EPI_ISL_11246938	Bayero University, Kano	African Centre of Excellence for Genomics of Infectious Diseases (ACEGID), Redeemer's University	Isah Abubakar Aliyu et al
EPI_ISL_9695436	Nigeria Centre for Disease Control (NCDC)	African Centre of Excellence for Genomics of Infectious Diseases (ACEGID), Redeemer‚Äôs University	Oluniyi et al
EPI_ISL_9695447	Nigeria Centre for Disease Control (NCDC)	African Centre of Excellence for Genomics of Infectious Diseases (ACEGID), Redeemer‚Äôs University	Oluniyi et al
EPI_ISL_729980	Nigeria Centre for Disease Control (NCDC)	African Centre of Excellence for Genomics of Infectious Diseases (ACEGID), Redeemer's University, Ede, Osun State, Nigeria	Oluniyi P.E. et al
EPI_ISL_487099	Nigeria Centre for Disease Control (NCDC)	African Centre of Excellence for Genomics of Infectious Diseases (ACEGID), Redeemer's University, Ede, Osun State, Nigeria	Oluniyi P.E. et al
EPI_ISL_527898	Nigeria Centre for Disease Control (NCDC)	African Centre of Excellence for Genomics of Infectious Diseases (ACEGID), Redeemer's University, Ede, Osun State, Nigeria	Oluniyi P.E. et al
EPI_ISL_527901	Nigeria Centre for Disease Control (NCDC)	African Centre of Excellence for Genomics of Infectious Diseases (ACEGID), Redeemer's University, Ede, Osun State, Nigeria	Oluniyi P.E. et al
EPI_ISL_527902	Nigeria Centre for Disease Control (NCDC)	African Centre of Excellence for Genomics of Infectious Diseases (ACEGID), Redeemer's University, Ede, Osun State, Nigeria	Oluniyi P.E. et al
EPI_ISL_527915	Nigeria Centre for Disease Control (NCDC)	African Centre of Excellence for Genomics of Infectious Diseases (ACEGID), Redeemer's University, Ede, Osun State, Nigeria	Oluniyi P.E. et al
EPI_ISL_9196492	Central Research Laboratory, Nigeria Institute of Medical Research	Central Research Laboratory, Nigeria Institute of Medical Research	Ayorinde Babatunde James et al
EPI_ISL_9196500	Central Research Laboratory, Nigeria Institute of Medical Research	Central Research Laboratory, Nigeria Institute of Medical Research	Ayorinde Babatunde James et al
EPI_ISL_2501083	Centre for Human Virology and Genomics, Microbiology Department, Nigerian Institute of Medical Research	Central Research Laboratory, Nigerian Institute of Medical Research	Chika Kingsley Onwuamah et al
EPI_ISL_2399459	Centre for Human Virology and Genomics, Microbiology Department, Nigerian Institute of Medical Research	Central Research Laboratory, Nigerian Institute of Medical Research	Chika Kingsley Onwuamah et al
EPI_ISL_2501089	Centre for Human Virology and Genomics, Microbiology Department, Nigerian Institute of Medical Research	Central Research Laboratory, Nigerian Institute of Medical Research	Chika Kingsley Onwuamah et al
EPI_ISL_2351932	Centre for Human Virology and Genomics, Microbiology Department, Nigerian Institute of Medical Research	Central Research Laboratory, Nigerian Institute of Medical Research	Chika Kingsley Onwuamah et al
EPI_ISL_2382423	Centre for Human Virology and Genomics, Microbiology Department, Nigerian Institute of Medical Research	Central Research Laboratory, Nigerian Institute of Medical Research	Chika Kingsley Onwuamah et al
EPI_ISL_707788	Rwanda National Reference Laboratory	Rwanda National Reference Laboratory	Enatha Mukantwari et al
EPI_ISL_1064148	Rwanda National Reference Laboratory	Rwanda National Reference Laboratory	Enatha Mukantwari et al
EPI_ISL_4768061	Rwanda National Joint Taskforce COVID-29	Africa Centre for Excellence for Genomics of Infectious Diseases (ACEGID), Redeemer‚Äôs University	Enatha Mukantwari et al
EPI_ISL_4768086	Rwanda National Joint Taskforce COVID-39	Africa Centre for Excellence for Genomics of Infectious Diseases (ACEGID), Redeemer‚Äôs University	Enatha Mukantwari et al
EPI_ISL_707773	Rwanda National Reference Laboratory	Rwanda National Reference Laboratory	Enatha Mukantwari et al
EPI_ISL_5633460	Nucleic Acid Testing Laboratory-Rwanda Biomedical Centre	Nucleic Acid Testing Laboratory-Rwanda Biomedical Centre	Dieudonne Mutangana et al
EPI_ISL_4632885	Nucleic Acid Testing Laboratory-Rwanda Biomedical Centre	Nucleic Acid Testing Laboratory-Rwanda Biomedical Centre	Enatha Mukantwari et al
EPI_ISL_735444	Nucleic Acid Testing - Rwanda National Reference Laboratory	GIGA Medical Genomics	Yvan Butera et al
EPI_ISL_925862	Nucleic Acid Testing, National Reference Laboratory	GIGA Medical Genomics	Yvan Butera et al
EPI_ISL_925867	Nucleic Acid Testing, National Reference Laboratory	GIGA Medical Genomics	Yvan Butera et al
EPI_ISL_960232	Nucleic Acid Testing, National Reference Laboratory	GIGA Medical Genomics	Yvan Butera et al
EPI_ISL_960228	Nucleic Acid Testing, National Reference Laboratory	GIGA Medical Genomics	Yvan Butera et al
EPI_ISL_960275	Nucleic Acid Testing, National Reference Laboratory	GIGA Medical Genomics	Yvan Butera et al
EPI_ISL_960263	Nucleic Acid Testing, National Reference Laboratory	GIGA Medical Genomics	Yvan Butera et al
EPI_ISL_960276	Nucleic Acid Testing, National Reference Laboratory	GIGA Medical Genomics	Yvan Butera et al
EPI_ISL_960257	Nucleic Acid Testing, National Reference Laboratory	GIGA Medical Genomics	Yvan Butera et al
EPI_ISL_960286	Nucleic Acid Testing, National Reference Laboratory	GIGA Medical Genomics	Yvan Butera et al
EPI_ISL_1301769	Nucleic Acid Testing, National Reference Laboratory	GIGA Medical Genomics	Yvan Butera et al
EPI_ISL_1301734	Nucleic Acid Testing, National Reference Laboratory	GIGA Medical Genomics	Yvan Butera et al
EPI_ISL_1301800	Nucleic Acid Testing, National Reference Laboratory	GIGA Medical Genomics	Yvan Butera et al
EPI_ISL_1301747	Nucleic Acid Testing, National Reference Laboratory	GIGA Medical Genomics	Yvan Butera et al
EPI_ISL_2828475	Nucleic Acid Testing, National Reference Laboratory	GIGA Medical Genomics	Yvan Butera et al
EPI_ISL_4459626	Nucleic Acid Testing, National Reference Laboratory	GIGA Medical Genomics	Yvan Butera et al
EPI_ISL_4459635	Nucleic Acid Testing, National Reference Laboratory	GIGA Medical Genomics	Yvan Butera et al
EPI_ISL_8526095	Institut Pasteur de Dakar	Institut Pasteur de Dakar	Diallo Amadou et al
EPI_ISL_8526158	Institut Pasteur de Dakar	Institut Pasteur de Dakar	Diallo Amadou et al
EPI_ISL_8526196	Institut Pasteur de Dakar	Institut Pasteur de Dakar	Diallo Amadou et al
EPI_ISL_8526208	Institut Pasteur de Dakar	Institut Pasteur de Dakar	Diallo Amadou et al
EPI_ISL_8526276	Institut Pasteur de Dakar	Institut Pasteur de Dakar	Diallo Amadou et al
EPI_ISL_8525865	Institut Pasteur de Dakar	Institut Pasteur de Dakar	Diallo Amadou et al
EPI_ISL_8525871	Institut Pasteur de Dakar	Institut Pasteur de Dakar	Diallo Amadou et al
EPI_ISL_8526295	Institut Pasteur de Dakar	Institut Pasteur de Dakar	Diallo Amadou et al
EPI_ISL_8526398	Institut Pasteur de Dakar	Institut Pasteur de Dakar	Diallo Amadou et al
EPI_ISL_8526432	Institut Pasteur de Dakar	Institut Pasteur de Dakar	Diallo Amadou et al
EPI_ISL_8525881	Institut Pasteur de Dakar	Institut Pasteur de Dakar	Diallo Amadou et al
EPI_ISL_8528185	Institut Pasteur de Dakar	Institut Pasteur de Dakar	Diallo Amadou et al
EPI_ISL_8525983	Institut Pasteur de Dakar	Institut Pasteur de Dakar	Diallo Amadou et al
EPI_ISL_8526019	Institut Pasteur de Dakar	Institut Pasteur de Dakar	Diallo Amadou et al
EPI_ISL_8526015	Institut Pasteur de Dakar	Institut Pasteur de Dakar	Diallo Amadou et al
EPI_ISL_8525885	Institut Pasteur de Dakar	Institut Pasteur de Dakar	Diallo Amadou et al
EPI_ISL_8526035	Institut Pasteur de Dakar	Institut Pasteur de Dakar	Diallo Amadou et al
EPI_ISL_8526085	Institut Pasteur de Dakar	Institut Pasteur de Dakar	Diallo Amadou et al
EPI_ISL_8525892	Institut Pasteur de Dakar	Institut Pasteur de Dakar	Diallo Amadou et al
EPI_ISL_8525894	Institut Pasteur de Dakar	Institut Pasteur de Dakar	Diallo Amadou et al
EPI_ISL_8527650	Institut Pasteur de Dakar	Institut Pasteur de Dakar	Diallo Amadou et al
EPI_ISL_8527664	Institut Pasteur de Dakar	Institut Pasteur de Dakar	Diallo Amadou et al
EPI_ISL_8527705	Institut Pasteur de Dakar	Institut Pasteur de Dakar	Diallo Amadou et al
EPI_ISL_8527864	Institut Pasteur de Dakar	Institut Pasteur de Dakar	Diallo Amadou et al
EPI_ISL_8525913	Institut Pasteur de Dakar	Institut Pasteur de Dakar	Diallo Amadou et al
EPI_ISL_8525915	Institut Pasteur de Dakar	Institut Pasteur de Dakar	Diallo Amadou et al
EPI_ISL_8525922	Institut Pasteur de Dakar	Institut Pasteur de Dakar	Diallo Amadou et al
EPI_ISL_8525926	Institut Pasteur de Dakar	Institut Pasteur de Dakar	Diallo Amadou et al
EPI_ISL_8525936	Institut Pasteur de Dakar	Institut Pasteur de Dakar	Diallo Amadou et al
EPI_ISL_8525958	Institut Pasteur de Dakar	Institut Pasteur de Dakar	Diallo Amadou et al
EPI_ISL_8527835	Institut Pasteur de Dakar	Institut Pasteur de Dakar	Diallo Amadou et al
EPI_ISL_8525969	Institut Pasteur de Dakar	Institut Pasteur de Dakar	Diallo Amadou et al
EPI_ISL_8527936	Institut Pasteur de Dakar	Institut Pasteur de Dakar	Diallo Amadou et al
EPI_ISL_8525973	Institut Pasteur de Dakar	Institut Pasteur de Dakar	Diallo Amadou et al
EPI_ISL_8525979	Institut Pasteur de Dakar	Institut Pasteur de Dakar	Diallo Amadou et al
EPI_ISL_8526031	Institut Pasteur de Dakar	Institut Pasteur de Dakar	Diallo Amadou et al
EPI_ISL_8527987	Institut Pasteur de Dakar	Institut Pasteur de Dakar	Diallo Amadou et al
EPI_ISL_8528038	Institut Pasteur de Dakar	Institut Pasteur de Dakar	Diallo Amadou et al
EPI_ISL_8528054	Institut Pasteur de Dakar	Institut Pasteur de Dakar	Diallo Amadou et al
EPI_ISL_8525540	Institut Pasteur de Dakar	Institut Pasteur de Dakar	Diallo Amadou et al
EPI_ISL_8526219	Institut Pasteur de Dakar	Institut Pasteur de Dakar	Diallo Amadou et al
EPI_ISL_8526509	Institut Pasteur de Dakar	Institut Pasteur de Dakar	Diallo Amadou et al
EPI_ISL_8526658	Institut Pasteur de Dakar	Institut Pasteur de Dakar	Diallo Amadou et al
EPI_ISL_8526679	Institut Pasteur de Dakar	Institut Pasteur de Dakar	Diallo Amadou et al
EPI_ISL_8526711	Institut Pasteur de Dakar	Institut Pasteur de Dakar	Diallo Amadou et al
EPI_ISL_8525547	Institut Pasteur de Dakar	Institut Pasteur de Dakar	Diallo Amadou et al
EPI_ISL_8526730	Institut Pasteur de Dakar	Institut Pasteur de Dakar	Diallo Amadou et al
EPI_ISL_8525562	Institut Pasteur de Dakar	Institut Pasteur de Dakar	Diallo Amadou et al
EPI_ISL_8525574	Institut Pasteur de Dakar	Institut Pasteur de Dakar	Diallo Amadou et al
EPI_ISL_8525561	Institut Pasteur de Dakar	Institut Pasteur de Dakar	Diallo Amadou et al
EPI_ISL_8525591	Institut Pasteur de Dakar	Institut Pasteur de Dakar	Diallo Amadou et al
EPI_ISL_8525595	Institut Pasteur de Dakar	Institut Pasteur de Dakar	Diallo Amadou et al
EPI_ISL_8525596	Institut Pasteur de Dakar	Institut Pasteur de Dakar	Diallo Amadou et al
EPI_ISL_8526604	Institut Pasteur de Dakar	Institut Pasteur de Dakar	Diallo Amadou et al
EPI_ISL_8527108	Institut Pasteur de Dakar	Institut Pasteur de Dakar	Diallo Amadou et al
EPI_ISL_8527154	Institut Pasteur de Dakar	Institut Pasteur de Dakar	Diallo Amadou et al
EPI_ISL_8527001	Institut Pasteur de Dakar	Institut Pasteur de Dakar	Diallo Amadou et al
EPI_ISL_8525625	Institut Pasteur de Dakar	Institut Pasteur de Dakar	Diallo Amadou et al
EPI_ISL_8525611	Institut Pasteur de Dakar	Institut Pasteur de Dakar	Diallo Amadou et al
EPI_ISL_8525612	Institut Pasteur de Dakar	Institut Pasteur de Dakar	Diallo Amadou et al
EPI_ISL_8525618	Institut Pasteur de Dakar	Institut Pasteur de Dakar	Diallo Amadou et al
EPI_ISL_8526870	Institut Pasteur de Dakar	Institut Pasteur de Dakar	Diallo Amadou et al
EPI_ISL_8526872	Institut Pasteur de Dakar	Institut Pasteur de Dakar	Diallo Amadou et al
EPI_ISL_8526874	Institut Pasteur de Dakar	Institut Pasteur de Dakar	Diallo Amadou et al
EPI_ISL_8727757	Institut Pasteur de Dakar	Institut Pasteur de Dakar	Diallo Amadou et al
EPI_ISL_8525631	Institut Pasteur de Dakar	Institut Pasteur de Dakar	Diallo Amadou et al
EPI_ISL_8525632	Institut Pasteur de Dakar	Institut Pasteur de Dakar	Diallo Amadou et al
EPI_ISL_8525504	Institut Pasteur de Dakar	Institut Pasteur de Dakar	Diallo Amadou et al
EPI_ISL_8525663	Institut Pasteur de Dakar	Institut Pasteur de Dakar	Diallo Amadou et al
EPI_ISL_8527707	Institut Pasteur de Dakar	Institut Pasteur de Dakar	Diallo Amadou et al
EPI_ISL_8525685	Institut Pasteur de Dakar	Institut Pasteur de Dakar	Diallo Amadou et al
EPI_ISL_8525695	Institut Pasteur de Dakar	Institut Pasteur de Dakar	Diallo Amadou et al
EPI_ISL_8525704	Institut Pasteur de Dakar	Institut Pasteur de Dakar	Diallo Amadou et al
EPI_ISL_8525507	Institut Pasteur de Dakar	Institut Pasteur de Dakar	Diallo Amadou et al
EPI_ISL_8525510	Institut Pasteur de Dakar	Institut Pasteur de Dakar	Diallo Amadou et al
EPI_ISL_8525512	Institut Pasteur de Dakar	Institut Pasteur de Dakar	Diallo Amadou et al
EPI_ISL_8527745	Institut Pasteur de Dakar	Institut Pasteur de Dakar	Diallo Amadou et al
EPI_ISL_8527764	Institut Pasteur de Dakar	Institut Pasteur de Dakar	Diallo Amadou et al
EPI_ISL_8527765	Institut Pasteur de Dakar	Institut Pasteur de Dakar	Diallo Amadou et al
EPI_ISL_8527773	Institut Pasteur de Dakar	Institut Pasteur de Dakar	Diallo Amadou et al
EPI_ISL_8527808	Institut Pasteur de Dakar	Institut Pasteur de Dakar	Diallo Amadou et al
EPI_ISL_8527809	Institut Pasteur de Dakar	Institut Pasteur de Dakar	Diallo Amadou et al
EPI_ISL_8527817	Institut Pasteur de Dakar	Institut Pasteur de Dakar	Diallo Amadou et al
EPI_ISL_8527090	Institut Pasteur de Dakar	Institut Pasteur de Dakar	Diallo Amadou et al
EPI_ISL_8525729	Institut Pasteur de Dakar	Institut Pasteur de Dakar	Diallo Amadou et al
EPI_ISL_8525743	Institut Pasteur de Dakar	Institut Pasteur de Dakar	Diallo Amadou et al
EPI_ISL_8525749	Institut Pasteur de Dakar	Institut Pasteur de Dakar	Diallo Amadou et al
EPI_ISL_8525746	Institut Pasteur de Dakar	Institut Pasteur de Dakar	Diallo Amadou et al
EPI_ISL_476494	Institut Pasteur Dakar	Institut Pasteur de Dakar	Ndongo Dia et al
EPI_ISL_8525753	Institut Pasteur de Dakar	Institut Pasteur de Dakar	Diallo Amadou et al
EPI_ISL_8525761	Institut Pasteur de Dakar	Institut Pasteur de Dakar	Diallo Amadou et al
EPI_ISL_498250	Institut Pasteur de Dakar	Institut Pasteur de Dakar	Ndongo Dia et al
EPI_ISL_8525518	Institut Pasteur de Dakar	Institut Pasteur de Dakar	Diallo Amadou et al
EPI_ISL_486871	Institut Pasteur Dakar	Institut Pasteur de Dakar	Ndongo Dia et al
EPI_ISL_476566	Institut pasteur Dakar	Institut Pasteur de Dakar	Ndongo Dia et al
EPI_ISL_477156	Institut Pasteur Dakar	Institut Pasteur de Dakar	Ndongo Dia et al
EPI_ISL_8525519	Institut Pasteur de Dakar	Institut Pasteur de Dakar	Diallo Amadou et al
EPI_ISL_498230	Institut Pasteur de Dakar	Institut Pasteur de Dakar	Ndongo Dia et al
EPI_ISL_8525769	Institut Pasteur de Dakar	Institut Pasteur de Dakar	Diallo Amadou et al
EPI_ISL_486867	Institut Pasteur Dakar	Institut Pasteur de Dakar	Ndongo Dia et al
EPI_ISL_8528024	Institut Pasteur de Dakar	Institut Pasteur de Dakar	Diallo Amadou et al
EPI_ISL_8528048	Institut Pasteur de Dakar	Institut Pasteur de Dakar	Diallo Amadou et al
EPI_ISL_8528072	Institut Pasteur de Dakar	Institut Pasteur de Dakar	Diallo Amadou et al
EPI_ISL_8528073	Institut Pasteur de Dakar	Institut Pasteur de Dakar	Diallo Amadou et al
EPI_ISL_8525783	Institut Pasteur de Dakar	Institut Pasteur de Dakar	Diallo Amadou et al
EPI_ISL_8528098	Institut Pasteur de Dakar	Institut Pasteur de Dakar	Diallo Amadou et al
EPI_ISL_8528107	Institut Pasteur de Dakar	Institut Pasteur de Dakar	Diallo Amadou et al
EPI_ISL_8528162	Institut Pasteur de Dakar	Institut Pasteur de Dakar	Diallo Amadou et al
EPI_ISL_8528175	Institut Pasteur de Dakar	Institut Pasteur de Dakar	Diallo Amadou et al
EPI_ISL_8528195	Institut Pasteur de Dakar	Institut Pasteur de Dakar	Diallo Amadou et al
EPI_ISL_8528198	Institut Pasteur de Dakar	Institut Pasteur de Dakar	Diallo Amadou et al
EPI_ISL_8528232	Institut Pasteur de Dakar	Institut Pasteur de Dakar	Diallo Amadou et al
EPI_ISL_8528236	Institut Pasteur de Dakar	Institut Pasteur de Dakar	Diallo Amadou et al
EPI_ISL_8528251	Institut Pasteur de Dakar	Institut Pasteur de Dakar	Diallo Amadou et al
EPI_ISL_8525788	Institut Pasteur de Dakar	Institut Pasteur de Dakar	Diallo Amadou et al
EPI_ISL_477147	Institut Pasteur Dakar	Institut Pasteur de Dakar	Ndongo Dia et al
EPI_ISL_8525810	Institut Pasteur de Dakar	Institut Pasteur de Dakar	Diallo Amadou et al
EPI_ISL_8525816	Institut Pasteur de Dakar	Institut Pasteur de Dakar	Diallo Amadou et al
EPI_ISL_8528335	Institut Pasteur de Dakar	Institut Pasteur de Dakar	Diallo Amadou et al
EPI_ISL_8528349	Institut Pasteur de Dakar	Institut Pasteur de Dakar	Diallo Amadou et al
EPI_ISL_8528360	Institut Pasteur de Dakar	Institut Pasteur de Dakar	Diallo Amadou et al
EPI_ISL_8528430	Institut Pasteur de Dakar	Institut Pasteur de Dakar	Diallo Amadou et al
EPI_ISL_8525818	Institut Pasteur de Dakar	Institut Pasteur de Dakar	Diallo Amadou et al
EPI_ISL_8525840	Institut Pasteur de Dakar	Institut Pasteur de Dakar	Diallo Amadou et al
EPI_ISL_8525853	Institut Pasteur de Dakar	Institut Pasteur de Dakar	Diallo Amadou et al
EPI_ISL_8525859	Institut Pasteur de Dakar	Institut Pasteur de Dakar	Diallo Amadou et al
EPI_ISL_8525832	Institut Pasteur de Dakar	Institut Pasteur de Dakar	Diallo Amadou et al
EPI_ISL_8525833	Institut Pasteur de Dakar	Institut Pasteur de Dakar	Diallo Amadou et al
EPI_ISL_8525843	Institut Pasteur de Dakar	Institut Pasteur de Dakar	Diallo Amadou et al
EPI_ISL_486863	Institut Pasteur Dakar	Institut Pasteur de Dakar	Ndongo Dia et al
EPI_ISL_486857	Institut Pasteur Dakar	Institut Pasteur de Dakar	Ndongo Dia et al
EPI_ISL_8528616	Institut Pasteur de Dakar	Institut Pasteur de Dakar	Diallo Amadou et al
EPI_ISL_8058986	Iressef Genomics lab	IRESSEF	Souleymane MBOUP et al
EPI_ISL_7123558	Iressef Genomics lab	IRESSEF	Souleymane MBOUP et al
EPI_ISL_3152061	MRCG	LBV Le Dantec	Halimatou Diop Ndiaye et al
EPI_ISL_4846814	LBV Le DANTEC	LBV Le DANTEC	Halimatou Diop Ndiaye et al
EPI_ISL_1697391	Iressef / LBV	Iressef Genomics lab	Souleymane MBOUP et al
EPI_ISL_5071225	LBV Le DANTEC	LBV Le DANTEC	Halimatou Diop Ndiaye et al
EPI_ISL_4877367	LBV Le DANTEC	LBV Le DANTEC	Halimatou Diop Ndiaye et al
EPI_ISL_4877368	LBV Le DANTEC	LBV Le DANTEC	Halimatou Diop Ndiaye et al
EPI_ISL_3152078	MRCG	LBV Le Dantec	Halimatou Diop Ndiaye et al
EPI_ISL_1261708	Iressef Genomics lab	IRESSEF	Souleymane MBOUP et al
EPI_ISL_1827857	Institute for Health Research, Epidemiological Surveillance and Training (IRESSEF)	Abbott Laboratories	Souleymane Mboup et al
EPI_ISL_13307489	Iressef Genomics Lab	IHU Mediterranan√©e Infection, Genomics lab	Anna Julienne Selb√© NDIAYE et al
EPI_ISL_13307490	Iressef Genomics Lab	IHU Mediterranan√©e Infection, Genomics lab	Anna Julienne Selb√© NDIAYE et al
EPI_ISL_2620886	Iressef Genomics lab	IRESSEF	Souleymane MBOUP et al
EPI_ISL_5923235	Iressef Genomics lab	IRESSEF	Souleymane MBOUP et al
EPI_ISL_5748525	Iressef Genomics lab	IRESSEF	Souleymane MBOUP et al
EPI_ISL_4465199	Iressef Genomics lab	IRESSEF	Souleymane MBOUP et al
EPI_ISL_1827912	Institute for Health Research, Epidemiological Surveillance and Training (IRESSEF)	Abbott Laboratories	Souleymane Mboup et al
EPI_ISL_1167125	Iressef Genomics lab	L'institut de Recherche en Sant√©, de Surveillance √âpid√©miologique et de Formation (IRESSEF)	Souleymane MBOUP et al
EPI_ISL_1827934	Institute for Health Research, Epidemiological Surveillance and Training (IRESSEF)	Abbott Laboratories	Souleymane Mboup et al
EPI_ISL_1855401	IRESSEF	Abbott	Souleymane Mboup et al
EPI_ISL_1855427	IRESSEF	Abbott	Souleymane Mboup et al
EPI_ISL_1855400	IRESSEF	Abbott	Souleymane Mboup et al
EPI_ISL_1261703	Iressef Genomics lab	IRESSEF	Souleymane MBOUP et al
EPI_ISL_1827883	Institute for Health Research, Epidemiological Surveillance and Training (IRESSEF)	Abbott Laboratories	Souleymane Mboup et al
EPI_ISL_1827869	Institute for Health Research, Epidemiological Surveillance and Training (IRESSEF)	Abbott Laboratories	Souleymane Mboup et al
EPI_ISL_1261721	Iressef Genomics lab	IRESSEF	Souleymane MBOUP et al
EPI_ISL_13307549	Iressef Genomics Lab	IHU Mediterranan√©e Infection, Genomics lab	Anna Julienne Selb√© NDIAYE et al
EPI_ISL_3922635	Iressef Genomics lab	IRESSEF	Souleymane MBOUP et al
EPI_ISL_5054116	IHU Mediterranean Infection	IRESSEF	Aminata Mbaye et al
EPI_ISL_4880528	Seychelles Public Health Laboratory	KEMRI-Wellcome Trust Research Programme,Kilifi	Githinji G. et al
EPI_ISL_4880641	Seychelles Public Health Laboratory	KEMRI-Wellcome Trust Research Programme,Kilifi	Githinji G. et al
EPI_ISL_5943173	Seychelles Public Health Laboratory	KEMRI-Wellcome Trust Research Programme,Kilifi	Githinji G. et al
EPI_ISL_5942946	Seychelles Public Health Laboratory	KEMRI-Wellcome Trust Research Programme,Kilifi	Githinji G. et al
EPI_ISL_6705026	Seychelles Public Health Laboratory	KEMRI-Wellcome Trust Research Programme,Kilifi	Githinji G. et al
EPI_ISL_6705039	Seychelles Public Health Laboratory	KEMRI-Wellcome Trust Research Programme,Kilifi	Githinji G. et al
EPI_ISL_6705044	Seychelles Public Health Laboratory	KEMRI-Wellcome Trust Research Programme,Kilifi	Githinji G. et al
EPI_ISL_6705048	Seychelles Public Health Laboratory	KEMRI-Wellcome Trust Research Programme,Kilifi	Githinji G. et al
EPI_ISL_8424596	Seychelles Public Health Laboratory	KEMRI-Wellcome Trust Research Programme,Kilifi	Githinji G. et al
EPI_ISL_8424477	Seychelles Public Health Laboratory	KEMRI-Wellcome Trust Research Programme,Kilifi	Githinji G. et al
EPI_ISL_4880551	Seychelles Public Health Laboratory	KEMRI-Wellcome Trust Research Programme,Kilifi	Githinji G. et al
EPI_ISL_8424416	Seychelles Public Health Laboratory	KEMRI-Wellcome Trust Research Programme,Kilifi	Githinji G. et al
EPI_ISL_8424560	Seychelles Public Health Laboratory	KEMRI-Wellcome Trust Research Programme,Kilifi	Githinji G. et al
EPI_ISL_8424530	Seychelles Public Health Laboratory	KEMRI-Wellcome Trust Research Programme,Kilifi	Githinji G. et al
EPI_ISL_8424528	Seychelles Public Health Laboratory	KEMRI-Wellcome Trust Research Programme,Kilifi	Githinji G. et al
EPI_ISL_8424472	Seychelles Public Health Laboratory	KEMRI-Wellcome Trust Research Programme,Kilifi	Githinji G. et al
EPI_ISL_11060249	Seychelles Public Health Laboratory	KEMRI-Wellcome Trust Research Programme,Kilifi	Githinji G. et al
EPI_ISL_4880587	Seychelles Public Health Laboratory	KEMRI-Wellcome Trust Research Programme,Kilifi	Githinji G. et al
EPI_ISL_4755979	China P3 Laboratory	Central Public Health Reference Laboratory	Allan K.O. Campbell et al
EPI_ISL_2107098	National Institute of Health (NIH) - Federal Government of Somalia	African Centre of Excellence for Genomics of Infectious Diseases (ACEGID), Redeemer‚Äôs University	Olawoye et al
EPI_ISL_2107101	National Institute of Health (NIH) - Federal Government of Somalia	African Centre of Excellence for Genomics of Infectious Diseases (ACEGID), Redeemer‚Äôs University	Olawoye et al
EPI_ISL_2107104	National Institute of Health (NIH) - Federal Government of Somalia	African Centre of Excellence for Genomics of Infectious Diseases (ACEGID), Redeemer‚Äôs University	Olawoye et al
EPI_ISL_2494935	National Health Laboratory Service, South Africa	KRISP, KZN Research Innovation and Sequencing Platform	Giandhari J et al
EPI_ISL_4474439	Charlotte Maxeke Johannesburg hospital	CERI, Centre for Epidemic Response and Innovation	Kathleen Subramoney et al
EPI_ISL_5099144	National Health Laboratory Service, Eastern Cape, South Africa	CERI, Centre for Epidemic Response and Innvoation, Stellenbosch University and KRISP, KZN Research Innovation and Sequencing Platform, UKZN.	Oluwakemi Laguda-Akingba et al
EPI_ISL_6308279	NHLS Eastern	CERI, Centre for Epidemic Response and Innvoation, Stellenbosch University and KRISP, KZN Research Innovation and Sequencing Platform, UKZN.	Oluwakemi Laguda-Akingba et al
EPI_ISL_6422317	NHLS Charlotte Maxeke Johannesburg Hospital	CERI, Centre for Epidemic Response and Innvoation, Stellenbosch University and KRISP, KZN Research Innovation and Sequencing Platform, UKZN.	Kathleen Subramoney et al
EPI_ISL_6699704	National Health Laboratory Service, Kwazulu-Natal, South Africa	CERI, Centre for Epidemic Response and Innvoation, Stellenbosch University and KRISP, KZN Research Innovation and Sequencing Platform, UKZN.	Nokukhanya Mdlalose et al
EPI_ISL_6699707	National Health Laboratory Service, Kwazulu-Natal, South Africa	CERI, Centre for Epidemic Response and Innvoation, Stellenbosch University and KRISP, KZN Research Innovation and Sequencing Platform, UKZN.	Nokukhanya Mdlalose et al
EPI_ISL_7015194	ZARV/NHLS, Department Medical Virology, University of Pretoria	CERI, Centre for Epidemic Response and Innvoation, Stellenbosch University and KRISP, KZN Research Innovation and Sequencing Platform, UKZN.	Amy Strydom et al
EPI_ISL_7358074	National Health Laboratory Service, Kwazulu-Natal, South Africa	CERI, Centre for Epidemic Response and Innvoation, Stellenbosch University and KRISP, KZN Research Innovation and Sequencing Platform, UKZN.	Nokukhanya Mdlalose et al
EPI_ISL_7310742	National Health Laboratory Service, Kwazulu-Natal, South Africa	CERI, Centre for Epidemic Response and Innvoation, Stellenbosch University and KRISP, KZN Research Innovation and Sequencing Platform, UKZN.	Nokukhanya Mdlalose et al
EPI_ISL_8636519	National Health Laboratory Service, Kwazulu-Natal, South Africa	CERI, Centre for Epidemic Response and Innvoation, Stellenbosch University and KRISP, KZN Research Innovation and Sequencing Platform, UKZN.	Nokukhanya Mdlalose et al
EPI_ISL_9910733	Division of Medical Virology, National Health Laboratory Service (NHLS), Tygerberg Hospital / Stellenbosch University	CERI, Centre for Epidemic Response and Innovation, Stellenbosch University and KRISP, KZN Research Innovation and Sequencing Platform, UKZN.	Tongai Maponga et al
EPI_ISL_11628821	National Health Laboratory Services, Tygerberg	CERI, Centre for Epidemic Response and Innovation, Stellenbosch University and KRISP, KZN Research Innovation and Sequencing Platform, UKZN.	Tongai Maponga et al
EPI_ISL_3827607	Division of Medical Virology, National Health Laboratory Service (NHLS), Tygerberg Hospital / Stellenbosch University	CERI, Centre for Epidemic Response and Innovation, Stellenbosch University and CERI-KRISP, KZN Research Innovation and Sequencing Platform	Susan Engelbrecht et al
EPI_ISL_3827818	Division of Medical Virology, National Health Laboratory Service (NHLS), Tygerberg Hospital / Stellenbosch University	CERI, Centre for Epidemic Response and Innovation, Stellenbosch University and CERI-KRISP, KZN Research Innovation and Sequencing Platform	Susan Engelbrecht et al
EPI_ISL_467458	AMPATH-DBN	KRISP, KZN Research Innovation and Sequencing Platform	Giandhari J et al
EPI_ISL_467511	NHLS-IALCH	KRISP, KZN Research Innovation and Sequencing Platform	Giandhari J et al
EPI_ISL_482719	Molecular Diagnostics Services (MDS)	KRISP, KZN Research Innovation and Sequencing Platform	Giandhari J et al
EPI_ISL_487301	NHLS-IALCH	KRISP, KZN Research Innovation and Sequencing Platform	Giandhari J et al
EPI_ISL_495545	NHLS-IALCH	KRISP, KZN Research Innovation and Sequencing Platform	Giandhari J et al
EPI_ISL_495547	NHLS-IALCH	KRISP, KZN Research Innovation and Sequencing Platform	Giandhari J et al
EPI_ISL_498081	NHLS-IALCH	KRISP, KZN Research Innovation and Sequencing Platform	Giandhari J et al
EPI_ISL_498109	NHLS-IALCH	KRISP, KZN Research Innovation and Sequencing Platform	Giandhari J et al
EPI_ISL_515813	Medical Disagnostics Services (MDS)	KRISP, KZN Research Innovation and Sequencing Platform	Giandhari J et al
EPI_ISL_515605	NHLS-IALCH	KRISP, KZN Research Innovation and Sequencing Platform	Giandhari J et al
EPI_ISL_515709	NHLS-IALCH	KRISP, KZN Research Innovation and Sequencing Platform	Giandhari J et al
EPI_ISL_535410	NHLS-IALCH	KRISP, KZN Research Innovation and Sequencing Platform	Giandhari J et al
EPI_ISL_535501	NHLS-IALCH	KRISP, KZN Research Innovation and Sequencing Platform	Giandhari J et al
EPI_ISL_529727	NHLS-IALCH	KRISP, KZN Research Innovation and Sequencing Platform	Giandhari J et al
EPI_ISL_529730	NHLS-IALCH	KRISP, KZN Research Innovation and Sequencing Platform	Giandhari J et al
EPI_ISL_529769	NHLS-IALCH	KRISP, KZN Research Innovation and Sequencing Platform	Giandhari J et al
EPI_ISL_602633	NHLS-IALCH	KRISP, KZN Research Innovation and Sequencing Platform	Giandhari J et al
EPI_ISL_602673	NHLS-IALCH	KRISP, KZN Research Innovation and Sequencing Platform	Giandhari J et al
EPI_ISL_602726	NHLS-IALCH	KRISP, KZN Research Innovation and Sequencing Platform	Giandhari J et al
EPI_ISL_602839	NHLS-IALCH	KRISP, KZN Research Innovation and Sequencing Platform	Giandhari J et al
EPI_ISL_605789	NHLS-IALCH	KRISP, KZN Research Innovation and Sequencing Platform	Giandhari J et al
EPI_ISL_635045	National Health Laboratory Service - Inkosi Albert Luthuli Central Hospital (NHLS-IALCH)	KRISP, KZN Research Innovation and Sequencing Platform	Giandhari J et al
EPI_ISL_660187	NHLS-IALCH	KRISP, KZN Research Innovation and Sequencing Platform	Giandhari J et al
EPI_ISL_660194	NHLS-IALCH	KRISP, KZN Research Innovation and Sequencing Platform	Giandhari J et al
EPI_ISL_678610	NHLS-IALCH	KRISP, KZN Research Innovation and Sequencing Platform	Giandhari J et al
EPI_ISL_860589	NHLS-IALCH	KRISP, KZn Research Innovation and Sequencing Platform	Giandhari J et al
EPI_ISL_1048486	National Health Laboratory Service, South Africa	KRISP, KZn Research Innovation and Sequencing Platform	Giandhari J et al
EPI_ISL_1250385	Netcare/AMPATH	KRISP, KZN Research Innovation and Sequencing Platform	Giandhari J et al
EPI_ISL_1250412	Netcare/AMPATH	KRISP, KZN Research Innovation and Sequencing Platform	Giandhari J et al
EPI_ISL_1371986	National Health Laboratory Service, South Africa	KRISP, KZn Research Innovation and Sequencing Platform	Giandhari J et al
EPI_ISL_1371967	National Health Laboratory Service, South Africa	KRISP, KZn Research Innovation and Sequencing Platform	Giandhari J et al
EPI_ISL_1371962	National Health Laboratory Service, South Africa	KRISP, KZn Research Innovation and Sequencing Platform	Giandhari J et al
EPI_ISL_1817768	National Health Laboratory Service, South Africa	KRISP, KZN Research Innovation and Sequencing Platform	Giandhari J et al
EPI_ISL_2397124	National Health Laboratory Service, South Africa	KRISP, KZN Research Innovation and Sequencing Platform	Giandhari J et al
EPI_ISL_2397140	National Health Laboratory Service, South Africa	KRISP, KZN Research Innovation and Sequencing Platform	Giandhari J et al
EPI_ISL_2494447	NHLS_VIRO	KRISP, KZn Research Innovation and Sequencing Platform	Baillie Vicky et al
EPI_ISL_1817820	National Health Laboratory Service, South Africa	KRISP, KZN Research Innovation and Sequencing Platform	Giandhari J et al
EPI_ISL_2086247	National Health Laboratory Service, South Africa	KRISP, KZN Research Innovation and Sequencing Platform	Giandhari J et al
EPI_ISL_2693866	NHLS_VIRO Eastern Cape	KRISP, KZN Research Innovation and Sequencing Platform	Giandhari Jennifer et al
EPI_ISL_2693073	NHLS_VIRO	KRISP, KZN Research Innovation and Sequencing Platform	Giandhari Jennifer et al
EPI_ISL_2727400	NHLS_VIRO	KRISP, KZn Research Innovation and Sequencing Platform	Giandhari Jennifer et al
EPI_ISL_2955469	NHLS_VIRO Eastern Cape	KRISP, KZn Research Innovation and Sequencing Platform	Laguda-Akingba O et al
EPI_ISL_3118690	Chris Hani Baragwanath Academic Hospital POC laboratory	KRISP, KZn Research Innovation and Sequencing Platform	Omar S et al
EPI_ISL_4575167	ZARV/NHLS, Department Medical Virology, University of Pretoria	KRISP, KZN Research Innovation and Sequencing Platform	Amy Strydom et al
EPI_ISL_4575189	ZARV/NHLS, Department Medical Virology, University of Pretoria	KRISP, KZN Research Innovation and Sequencing Platform	Amy Strydom et al
EPI_ISL_4572349	NHLS Charlotte Maxeke Johannesburg Hospital	KRISP, KZN Research Innovation and Sequencing Platform	Kathleen Subramoney et al
EPI_ISL_622952	Lancet Laboratories	National Institute for Communicable Diseases of the National Health Laboratory Service	Allam M et al
EPI_ISL_515166	National Institute for Communicable Diseases of the National Health Laboratory Service	National Institute for Communicable Diseases of the National Health Laboratory Service	Allam M et al
EPI_ISL_623010	National Health Laboratory Service	National Institute for Communicable Diseases of the National Health Laboratory Service	Allam M et al
EPI_ISL_622991	National Health Laboratory Service	National Institute for Communicable Diseases of the National Health Laboratory Service	Allam M et al
EPI_ISL_13370871	National Health Laboratory Services, Virology	National Health Laboratory Services, Virology	Kathleen Subramoney et al
EPI_ISL_10891566	National Health Laboratory Services, Virology	National Health Laboratory Services, Virology	Kathleen Subramoney et al
EPI_ISL_700567	Dr Abdurahman CDC wc DAC	NHLS/UCT	Arash Iranzadeh et al
EPI_ISL_700471	Nyanga CDC wc NGC	NHLS/UCT	Arash Iranzadeh et al
EPI_ISL_700514	Guguletu CHC wc GDH	NHLS/UCT	Arash Iranzadeh et al
EPI_ISL_700570	Dr Abdurahman CDC wc DAC	NHLS/UCT	Arash Iranzadeh et al
EPI_ISL_640037	Valkenberg Hospital wc VBH	NHLS/UCT	Arash Iranzadeh et al
EPI_ISL_960129	Mitchells Plain Hospital wc MPH	National Health Laboratory Service/UCT	Arash Iranzadeh et al
EPI_ISL_700533	Conville CDC wc CVC	NHLS/UCT	Arash Iranzadeh et al
EPI_ISL_700597	Mitchells Plain Hospital wc MPH	NHLS/UCT	Arash Iranzadeh et al
EPI_ISL_11970945	Great Brak River Clinic wc GBC	NHLS/UCT	Arash Iranzadeh et al
EPI_ISL_700578	Guguletu CHC wc GDH	NHLS/UCT	Arash Iranzadeh et al
EPI_ISL_700545	Heideveld Emergency Centre	NHLS/UCT	Arash Iranzadeh et al
EPI_ISL_640135	Groote Schuur Hospital wc GSH	NHLS/UCT	Arash Iranzadeh et al
EPI_ISL_11970948	Mitchells Plain Hospital wc MPH	NHLS/UCT	Arash Iranzadeh et al
EPI_ISL_2802135	Groote Schuur Hospital wc GSH	NHLS/UCT	Arash Iranzadeh et al
EPI_ISL_2547387	Groote Schuur Hospital wc GSH	National Health Laboratory Service/University of Cape Town (NHLS/UCT)	Arash Iranzadeh et al
EPI_ISL_2547388	Groote Schuur Hospital wc GSH	National Health Laboratory Service/University of Cape Town (NHLS/UCT)	Arash Iranzadeh et al
EPI_ISL_1534340	CoVid WC Garden Route	NHLS/UCT	Arash Iranzadeh et al
EPI_ISL_2802172	Groote Schuur Hospital wc GSH	NHLS/UCT	Arash Iranzadeh et al
EPI_ISL_1534371	Alma CDC wc AHC	NHLS/UCT	Arash Iranzadeh et al
EPI_ISL_11970883	Groote Schuur Hospital wc GSH	NHLS/UCT	Arash Iranzadeh et al
EPI_ISL_1817743	Victoria Hospital wc VHW	NHLS/UCT	Arash Iranzadeh et al
EPI_ISL_11970907	Victoria Hospital wc VHW	NHLS/UCT	Arash Iranzadeh et al
EPI_ISL_5524652	Mitchells Plain Hospital wc MPH	NHLS/UCT	Arash Iranzadeh et al
EPI_ISL_3207568	Pacaltsdorp Clinic wc PAC	NHLS/UCT	Sisonke et al
EPI_ISL_3506548	Lancet	NHLS/UCT	Arash Iranzadeh et al
EPI_ISL_3207489	Pathcare lab	NHLS/UCT	Sisonke et al
EPI_ISL_11673411	National Institute for Communicable Diseases of the National Health Laboratory Service	National Institute for Communicable Diseases of the National Health Laboratory Service	Amoako DG et al
EPI_ISL_2433856	LANCET, LABORATORIES	National Institute for Communicable Diseases of the National Health Laboratory Service	Amoako DG et al
EPI_ISL_2443999	National Institute for Communicable Diseases of the National Health Laboratory Service	National Institute for Communicable Diseases of the National Health Laboratory Service	Amoako DG et al
EPI_ISL_2444001	National Institute for Communicable Diseases of the National Health Laboratory Service	National Institute for Communicable Diseases of the National Health Laboratory Service	Amoako DG et al
EPI_ISL_2433731	National Institute for Communicable Diseases of the National Health Laboratory Service	National Institute for Communicable Diseases of the National Health Laboratory Service	Amoako DG et al
EPI_ISL_2433779	LANCET, LABORATORIES	National Institute for Communicable Diseases of the National Health Laboratory Service	Amoako DG et al
EPI_ISL_2433809	National Institute for Communicable Diseases of the National Health Laboratory Service	National Institute for Communicable Diseases of the National Health Laboratory Service	Amoako DG et al
EPI_ISL_2433824	National Institute for Communicable Diseases of the National Health Laboratory Service	National Institute for Communicable Diseases of the National Health Laboratory Service	Amoako DG et al
EPI_ISL_2447824	Tshepong Laboratory	National Institute for Communicable Diseases of the National Health Laboratory Service	Amoako DG et al
EPI_ISL_2447870	Rob Ferreira Laboratory	National Institute for Communicable Diseases of the National Health Laboratory Service	Amoako DG et al
EPI_ISL_940109	Charlotte Maxeke Johannesburg Academic Hospital, National Health Laboratory Services, Gauteng, South Africa	National Institute for Communicable Diseases of the National Health Laboratory Service	Amoako DG et al
EPI_ISL_3451080	PORT ELIZABETH LABORATORY	National Institute for Communicable Diseases of the National Health Laboratory Service	Amoako DG et al
EPI_ISL_3073915	MANKWENG LABORATORY	National Institute for Communicable Diseases of the National Health Laboratory Service	Amoako DG et al
EPI_ISL_3074012	LEBOWAKGOMO LABORATORY	National Institute for Communicable Diseases of the National Health Laboratory Service	Amoako DG et al
EPI_ISL_5510282	TAMBO MEMORIAL	National Institute for Communicable Diseases of the National Health Laboratory Service	Amoako DG et al
EPI_ISL_3342324	POLOKWANE LABORATORY	National Institute for Communicable Diseases of the National Health Laboratory Service	Amoako DG et al
EPI_ISL_4651984	TSHWANE ACADEMIC LABORATORY	National Institute for Communicable Diseases of the National Health Laboratory Service	Amoako DG et al
EPI_ISL_4652513	KIMBERLEY LABORATORY	National Institute for Communicable Diseases of the National Health Laboratory Service	Amoako DG et al
EPI_ISL_5416392	KIMBERLEY LABORATORY	National Institute for Communicable Diseases of the National Health Laboratory Service	Amoako DG et al
EPI_ISL_6201650	KIMBERLEY LABORATORY	National Institute for Communicable Diseases of the National Health Laboratory Service	Amoako DG et al
EPI_ISL_5603119	KIMBERLEY LABORATORY	National Institute for Communicable Diseases of the National Health Laboratory Service	Amoako DG et al
EPI_ISL_5416281	TAMBO MEMORIAL LABORATORY	National Institute for Communicable Diseases of the National Health Laboratory Service	Amoako DG et al
EPI_ISL_6201853	KIMBERLEY LABORATORY	National Institute for Communicable Diseases of the National Health Laboratory Service	Amoako DG et al
EPI_ISL_6202947	TSHEPONG LABORATORY	National Institute for Communicable Diseases of the National Health Laboratory Service	Amoako DG et al
EPI_ISL_8182867	TSHEPONG LABORATORY	National Institute for Communicable Diseases of the National Health Laboratory Service	Amoako DG et al
EPI_ISL_6693619	TSHEPONG LABORATORY	National Institute for Communicable Diseases of the National Health Laboratory Service	Amoako DG et al
EPI_ISL_6906492	TSHEPONG LABORATORY	National Institute for Communicable Diseases of the National Health Laboratory Service	Amoako DG et al
EPI_ISL_6201601	ROB FERREIRA LABORATORY	National Institute for Communicable Diseases of the National Health Laboratory Service	Amoako DG et al
EPI_ISL_6327981	KIMBERLEY LABORATORY	National Institute for Communicable Diseases of the National Health Laboratory Service	Amoako DG et al
EPI_ISL_6900085	AMPATH	National Institute for Communicable Diseases of the National Health Laboratory Service	Amoako DG et al
EPI_ISL_9201649	LANCET	National Institute for Communicable Diseases of the National Health Laboratory Service	Amoako DG et al
EPI_ISL_6906488	TSHEPONG LABORATORY	National Institute for Communicable Diseases of the National Health Laboratory Service	Amoako DG et al
EPI_ISL_6914036	Ampath Laboratories	National Institute for Communicable Diseases of the National Health Laboratory Service	Amoako DG et al
EPI_ISL_7971548	VERMAAK LABORATORY	National Institute for Communicable Diseases of the National Health Laboratory Service	Amoako DG et al
EPI_ISL_8616579	AMPATH	National Institute for Communicable Diseases of the National Health Laboratory Service	Amoako DG et al
EPI_ISL_2662477	VERMAAK LABORATORY	National Institute for Communicable Diseases of the National Health Laboratory Service	Amoako DG et al
EPI_ISL_8616789	ROB FERREIRA LABORATORY	National Institute for Communicable Diseases of the National Health Laboratory Service	Amoako DG et al
EPI_ISL_8616818	TSHEPONG LABORATORY	National Institute for Communicable Diseases of the National Health Laboratory Service	Amoako DG et al
EPI_ISL_8799236	VERMAAK	National Institute for Communicable Diseases of the National Health Laboratory Service	Amoako DG et al
EPI_ISL_9962676	AMPATH	National Institute for Communicable Diseases of the National Health Laboratory Service	Amoako DG et al
EPI_ISL_9679391	AMPATH	National Institute for Communicable Diseases of the National Health Laboratory Service	Amoako DG et al
EPI_ISL_9679415	AMPATH	National Institute for Communicable Diseases of the National Health Laboratory Service	Amoako DG et al
EPI_ISL_9201423	VERMAAK	National Institute for Communicable Diseases of the National Health Laboratory Service	Amoako DG et al
EPI_ISL_10667030	CHRIS HANI BARAGWANATH LABORATORY	National Institute for Communicable Diseases of the National Health Laboratory Service	Amoako DG et al
EPI_ISL_2086924	CHRIS HANI BARAGWANATH LABORATORY	National Institute for Communicable Diseases of the National Health Laboratory Service	Amoako DG et al
EPI_ISL_1914856	National Institute for Communicable Diseases,National Health Laboratory Services, Gauteng, South Africa	National Institute for Communicable Diseases of the National Health Laboratory Service	Amoako DG et al
EPI_ISL_2086933	KIMBERLEY LABORATORY	National Institute for Communicable Diseases of the National Health Laboratory Service	Amoako DG et al
EPI_ISL_2086957	ROB FERREIRA LABORATORY	National Institute for Communicable Diseases of the National Health Laboratory Service	Amoako DG et al
EPI_ISL_1914931	National Institute for Communicable Diseases,National Health Laboratory Services, Gauteng, South Africa	National Institute for Communicable Diseases of the National Health Laboratory Service	Amoako DG et al
EPI_ISL_2153525	CHRIS HANI BARAGWANATH LABORATORY	National Institute for Communicable Diseases of the National Health Laboratory Service	Amoako DG et al
EPI_ISL_2454657	CHRIS HANI BARAGWANATH LABORATORY	National Institute for Communicable Diseases of the National Health Laboratory Service	Amoako DG et al
EPI_ISL_2454660	ROB FERREIRA LABORATORY	National Institute for Communicable Diseases of the National Health Laboratory Service	Amoako DG et al
EPI_ISL_2382193	KIMBERLEY LABORATORY	National Institute for Communicable Diseases of the National Health Laboratory Service	Amoako DG et al
EPI_ISL_5510317	Kimberley	National Institute for Communicable Diseases of the National Health Laboratory Service	Amoako DG et al
EPI_ISL_3411773	KIMBERLEY LABORATORY	National Institute for Communicable Diseases of the National Health Laboratory Service	Amoako DG et al
EPI_ISL_3411804	KIMBERLEY LABORATORY	National Institute for Communicable Diseases of the National Health Laboratory Service	Amoako DG et al
EPI_ISL_2695732	HELEN JOSEPH	National Institute for Communicable Diseases of the National Health Laboratory Service	Amoako DG et al
EPI_ISL_3411816	KOPANONG LABORATORY	National Institute for Communicable Diseases of the National Health Laboratory Service	Amoako DG et al
EPI_ISL_2709994	TAMBO MEMORIAL LABORATORY	National Institute for Communicable Diseases of the National Health Laboratory Service	Amoako DG et al
EPI_ISL_2827059	TAMBO MEMORIAL LABORATORY	National Institute for Communicable Diseases of the National Health Laboratory Service	Amoako DG et al
EPI_ISL_2827119	HELEN JOSEPH LABORATORY	National Institute for Communicable Diseases of the National Health Laboratory Service	Amoako DG et al
EPI_ISL_2827123	HELEN JOSEPH LABORATORY	National Institute for Communicable Diseases of the National Health Laboratory Service	Amoako DG et al
EPI_ISL_2827869	RUSTENBURG LABORATORY	National Institute for Communicable Diseases of the National Health Laboratory Service	Amoako DG et al
EPI_ISL_2463311	Charlotte Maxeke	National Institute for Communicable Diseases of the National Health Laboratory Service	Sisonke Team et al
EPI_ISL_9686159	Tintswalo Hospital	National Institute for Communicable Diseases of the National Health Laboratory Service	Amoako DG et al
EPI_ISL_3451552	National Institute for Communicable Diseases of the National Health Laboratory Service	National Institute for Communicable Diseases of the National Health Laboratory Service	Amoako DG et al
EPI_ISL_3451618	National Institute for Communicable Diseases of the National Health Laboratory Service	National Institute for Communicable Diseases of the National Health Laboratory Service	Amoako DG et al
EPI_ISL_3718062	National Institute for Communicable Diseases of the National Health Laboratory Service	National Institute for Communicable Diseases of the National Health Laboratory Service	Amoako DG et al
EPI_ISL_4650018	National Institute for Communicable Diseases of the National Health Laboratory Service	National Institute for Communicable Diseases of the National Health Laboratory Service	Amoako DG et al
EPI_ISL_4891873	National Institute For Communicable Diseases Of The National Health Laboratory Service	National Institute for Communicable Diseases of the National Health Laboratory Service	Amoako DG et al
EPI_ISL_8465026	Helen Joseph Hospital	National Institute for Communicable Diseases of the National Health Laboratory Service	Amoako DG et al
EPI_ISL_1239872	National Institute for Communicable Diseases,National Health Laboratory Services, Gauteng, South Africa	National Institute for Communicable Diseases of the National Health Laboratory Service	Amoako DG et al
EPI_ISL_1239852	National Institute for Communicable Diseases,National Health Laboratory Services, Gauteng, South Africa	National Institute for Communicable Diseases of the National Health Laboratory Service	Amoako DG et al
EPI_ISL_11435039	National Institute for Communicable Diseases of the National Health Laboratory Service	National Institute for Communicable Diseases of the National Health Laboratory Service	Amoako DG et al
EPI_ISL_11435063	National Institute for Communicable Diseases of the National Health Laboratory Service	National Institute for Communicable Diseases of the National Health Laboratory Service	Amoako DG et al
EPI_ISL_11435065	National Institute for Communicable Diseases of the National Health Laboratory Service	National Institute for Communicable Diseases of the National Health Laboratory Service	Amoako DG et al
EPI_ISL_490292	National Institute for Communicable Diseases of the National Health Laboratory Service	National Institute for Communicable Diseases of the National Health Laboratory Service	Allam M et al
EPI_ISL_490313	National Institute for Communicable Diseases of the National Health Laboratory Service	National Institute for Communicable Diseases of the National Health Laboratory Service	Allam M et al
EPI_ISL_504215	National Institute for Communicable Diseases of the National Health Laboratory Service	National Institute for Communicable Diseases of the National Health Laboratory Service	Allam M et al
EPI_ISL_2695807	Division of Medical Virology, National Health Laboratory Service (NHLS), Tygerberg Hospital / Stellenbosch University	Division of Medical Virology, National Health Laboratory Service (NHLS), Tygerberg Hospital / Stellenbosch University	Susan Engelbrecht et al
EPI_ISL_3068011	Division of Medical Virology, National Health Laboratory Service (NHLS), Tygerberg Hospital / Stellenbosch University	Division of Medical Virology, Stellenbosch University and NHLS Tygerberg Hospital	Susan Engelbrecht et al
EPI_ISL_3068096	Division of Medical Virology, National Health Laboratory Service (NHLS), Tygerberg Hospital / Stellenbosch University	Division of Medical Virology, Stellenbosch University and NHLS Tygerberg Hospital	Susan Engelbrecht et al
EPI_ISL_464125	National Health Laboratory Service (NHLS), Tygerberg	Division of Medical Virology, Stellenbosch University and National Health Laboratory Service (NHLS)	Susan Engelbrecht et al
EPI_ISL_3247131	Division of Medical Virology, National Health Laboratory Service (NHLS), Tygerberg Hospital / Stellenbosch University	Division of Medical Virology, National Health Laboratory Service (NHLS), Tygerberg Hospital / Stellenbosch University	Susan Engelbrecht et al
EPI_ISL_3068108	Division of Medical Virology, National Health Laboratory Service (NHLS), Tygerberg Hospital / Stellenbosch University	Division of Medical Virology, Stellenbosch University and NHLS Tygerberg Hospital	Susan Engelbrecht et al
EPI_ISL_3068111	Division of Medical Virology, National Health Laboratory Service (NHLS), Tygerberg Hospital / Stellenbosch University	Division of Medical Virology, Stellenbosch University and NHLS Tygerberg Hospital	Susan Engelbrecht et al
EPI_ISL_3068014	Division of Medical Virology, National Health Laboratory Service (NHLS), Tygerberg Hospital / Stellenbosch University	Division of Medical Virology, Stellenbosch University and NHLS Tygerberg Hospital	Susan Engelbrecht et al
EPI_ISL_5018681	Division of Medical Virology, National Health Laboratory Service (NHLS), Tygerberg Hospital / Stellenbosch University	Division of Medical Virology, National Health Laboratory Service (NHLS), Tygerberg Hospital / Stellenbosch University	Susan Engelbrecht et al
EPI_ISL_5640494	Division of Medical Virology, National Health Laboratory Service (NHLS), Tygerberg Hospital / Stellenbosch University	Division of Medical Virology, National Health Laboratory Service (NHLS), Tygerberg Hospital / Stellenbosch University	Susan Engelbrecht et al
EPI_ISL_3068140	Division of Medical Virology, National Health Laboratory Service (NHLS), Tygerberg Hospital / Stellenbosch University	Division of Medical Virology, Stellenbosch University and NHLS Tygerberg Hospital	Susan Engelbrecht et al
EPI_ISL_7462399	NHLS Universitas Academic	Division of Medical Virology, National Health Laboratory Service (NHLS), Tygerberg Hospital / Stellenbosch University	PA Bester et al
EPI_ISL_7544923	PathCare, Cape Town	Division of Medical Virology, National Health Laboratory Service (NHLS), Tygerberg Hospital / Stellenbosch University	Jean Maritz et al
EPI_ISL_7456524	PathCare, Cape Town	Division of Medical Virology, National Health Laboratory Service (NHLS), Tygerberg Hospital / Stellenbosch University	Jean Maritz et al
EPI_ISL_1591427	Division of Medical Virology, National Health Laboratory Service (NHLS), Tygerberg Hospital / Stellenbosch University	Division of Medical Virology, Stellenbosch University and NHLS Tygerberg Hospital	Susan Engelbrecht et al
EPI_ISL_3068024	Division of Medical Virology, National Health Laboratory Service (NHLS), Tygerberg Hospital / Stellenbosch University	Division of Medical Virology, Stellenbosch University and NHLS Tygerberg Hospital	Susan Engelbrecht et al
EPI_ISL_3066452	Division of Medical Virology, National Health Laboratory Service (NHLS), Tygerberg Hospital / Stellenbosch University	Division of Medical Virology, Stellenbosch University and NHLS Tygerberg Hospital	Susan Engelbrecht et al
EPI_ISL_3068066	Division of Medical Virology, National Health Laboratory Service (NHLS), Tygerberg Hospital / Stellenbosch University	Division of Medical Virology, Stellenbosch University and NHLS Tygerberg Hospital	Susan Engelbrecht et al
EPI_ISL_3066500	Division of Medical Virology, National Health Laboratory Service (NHLS), Tygerberg Hospital / Stellenbosch University	Division of Medical Virology, Stellenbosch University and NHLS Tygerberg Hospital	Susan Engelbrecht et al
EPI_ISL_4968419	NHLS Universitas Academic	UFS Virology	PA Bester et al
EPI_ISL_6966859	NHLS Universitas Academic	UFS Virology	PA Bester et al
EPI_ISL_6966915	NHLS Universitas Academic	UFS Virology	PA Bester et al
EPI_ISL_1818918	NHLS Universitas Academic	UFS Virology	PA Bester et al
EPI_ISL_2162363	NHLS Universitas Academic	UFS Virology	PA Bester et al
EPI_ISL_912478	NHLS Universitas Academic	UFS Virology	PA Bester et al
EPI_ISL_2812393	UFS Virology	KRISP, KZn Research Innovation and Sequencing Platform	Giandhari Jennifer et al
EPI_ISL_10514836	UW Virology Lab	UW Virology Lab	Pavitra Roychoudhury et al
EPI_ISL_2360417	Vaccines and Infectious Diseases Analytics Research Unit (VIDA)	KRISP, KZn Research Innovation and Sequencing Platform	Baillie Vicky et al
EPI_ISL_2360552	Vaccines and Infectious Diseases Analytics Research Unit (VIDA)	KRISP, KZn Research Innovation and Sequencing Platform	Baillie Vicky et al
EPI_ISL_2360879	Vaccines and Infectious Diseases Analytics Research Unit (VIDA)	KRISP, KZn Research Innovation and Sequencing Platform	Baillie Vicky et al
EPI_ISL_2360889	Vaccines and Infectious Diseases Analytics Research Unit (VIDA)	KRISP, KZn Research Innovation and Sequencing Platform	Baillie Vicky et al
EPI_ISL_2360935	Vaccines and Infectious Diseases Analytics Research Unit (VIDA)	KRISP, KZn Research Innovation and Sequencing Platform	Baillie Vicky et al
EPI_ISL_2494592	Vaccines and Infectious Diseases Analytics Research Unit (VIDA)	KRISP, KZn Research Innovation and Sequencing Platform	Baillie Vicky et al
EPI_ISL_2360811	Vaccines and Infectious Diseases Analytics Research Unit (VIDA)	KRISP, KZn Research Innovation and Sequencing Platform	Baillie Vicky et al
EPI_ISL_2360812	Vaccines and Infectious Diseases Analytics Research Unit (VIDA)	KRISP, KZn Research Innovation and Sequencing Platform	Baillie Vicky et al
EPI_ISL_2495007	Vaccines and Infectious Diseases Analytics Research Unit (VIDA)	KRISP, KZN Research Innovation and Sequencing Platform	Baillie Vicky et al
EPI_ISL_2494983	Vaccines and Infectious Diseases Analytics Research Unit (VIDA)	KRISP, KZN Research Innovation and Sequencing Platform	Baillie Vicky et al
EPI_ISL_2361078	Vaccines and Infectious Diseases Analytics Research Unit (VIDA)	KRISP, KZn Research Innovation and Sequencing Platform	Baillie Vicky et al
EPI_ISL_10512561	South Sudan Ministry of Health, WHO South Sudan, MRC/UVRI & LSHTM Uganda Research Unit	MRC/UVRI & LSHTM Uganda Research Unit, South Sudan Ministry of Health, WHO South Sudan	Abe G Abias et al
EPI_ISL_4739567	National Public Health Laboratory (NPHL)	National Institute for Communicable Diseases of the National Health Laboratory Service	Elham Rizgalla et al
EPI_ISL_4739534	National Public Health Laboratory (NPHL)	National Institute for Communicable Diseases of the National Health Laboratory Service	Elham Rizgalla et al
EPI_ISL_4739535	National Public Health Laboratory (NPHL)	National Institute for Communicable Diseases of the National Health Laboratory Service	Elham Rizgalla et al
EPI_ISL_4739527	National Public Health Laboratory (NPHL)	National Institute for Communicable Diseases of the National Health Laboratory Service	Elham Rizgalla et al
EPI_ISL_12521411	LNR/CHU-SO	Unit√© Mixte Internationale TransVIHMI (UMI 233 IRD ‚Äì U1175 INSERM - Universit√© de Montpellier) IRD (Institut de recherche pour le d√©veloppement)	A.S. COMLAN et al
EPI_ISL_12521333	LNR/CHU-SO	Unit√© Mixte Internationale TransVIHMI (UMI 233 IRD ‚Äì U1175 INSERM - Universit√© de Montpellier) IRD (Institut de recherche pour le d√©veloppement)	A.S. COMLAN et al
EPI_ISL_12521500	LNR/CHU-SO	Unit√© Mixte Internationale TransVIHMI (UMI 233 IRD ‚Äì U1175 INSERM - Universit√© de Montpellier) IRD (Institut de recherche pour le d√©veloppement)	A.S. COMLAN et al
EPI_ISL_1434443	Institut National d'Hygi√®ne	Unit√© Mixte Internationale TransVIHMI (UMI 233 IRD ‚Äì U1175 INSERM - Universit√© de Montpellier) IRD (Institut de recherche pour le d√©veloppement)	Mounerou SALOU et al
EPI_ISL_1586900	Laboratoire Biolim/FSS/UL	Unit√© Mixte Internationale TransVIHMI (UMI 233 IRD ‚Äì U1175 INSERM - Universit√© de Montpellier) IRD (Institut de recherche pour le d√©veloppement)	Mounerou SALOU et al
EPI_ISL_1586903	Laboratoire Biolim/FSS/UL	Unit√© Mixte Internationale TransVIHMI (UMI 233 IRD ‚Äì U1175 INSERM - Universit√© de Montpellier) IRD (Institut de recherche pour le d√©veloppement)	Mounerou SALOU et al
EPI_ISL_2276077	Laboratoire Biolim/FSS/UL	Unit√© Mixte Internationale TransVIHMI (UMI 233 IRD ‚Äì U1175 INSERM - Universit√© de Montpellier) IRD (Institut de recherche pour le d√©veloppement)	Mounerou SALOU et al
EPI_ISL_2276079	Laboratoire Biolim/FSS/UL	Unit√© Mixte Internationale TransVIHMI (UMI 233 IRD ‚Äì U1175 INSERM - Universit√© de Montpellier) IRD (Institut de recherche pour le d√©veloppement)	Mounerou SALOU et al
EPI_ISL_3914919	Institut National D‚Äôhygiene, Lome, Togo	Noguchi Memorial Institute for Medical Research, University of Ghana, Legon, Ghana	Afiwa W. Halatoko et al
EPI_ISL_3914954	Institut National D‚Äôhygiene, Lome, Togo	Noguchi Memorial Institute for Medical Research, University of Ghana, Legon, Ghana	Afiwa W. Halatoko et al
EPI_ISL_3914956	Institut National D‚Äôhygiene, Lome, Togo	Noguchi Memorial Institute for Medical Research, University of Ghana, Legon, Ghana	Afiwa W. Halatoko et al
EPI_ISL_3914961	Institut National D‚Äôhygiene, Lome, Togo	Noguchi Memorial Institute for Medical Research, University of Ghana, Legon, Ghana	Afiwa W. Halatoko et al
EPI_ISL_3915002	Institut National D‚Äôhygiene, Lome, Togo	Noguchi Memorial Institute for Medical Research, University of Ghana, Legon, Ghana	Afiwa W. Halatoko et al
EPI_ISL_3915018	Institut National D‚Äôhygiene, Lome, Togo	Noguchi Memorial Institute for Medical Research, University of Ghana, Legon, Ghana	Afiwa W. Halatoko et al
EPI_ISL_3915038	Institut National D‚Äôhygiene, Lome, Togo	Noguchi Memorial Institute for Medical Research, University of Ghana, Legon, Ghana	Afiwa W. Halatoko et al
EPI_ISL_3915051	Institut National D‚Äôhygiene, Lome, Togo	Noguchi Memorial Institute for Medical Research, University of Ghana, Legon, Ghana	Afiwa W. Halatoko et al
EPI_ISL_12627990	Institut National D‚Äôhygiene, Lome, Togo	Noguchi Memorial Institute for Medical Research, University of Ghana, Legon, Ghana	Afiwa W. Halatoko et al
EPI_ISL_12627994	Institut National D‚Äôhygiene, Lome, Togo	Noguchi Memorial Institute for Medical Research, University of Ghana, Legon, Ghana	Afiwa W. Halatoko et al
EPI_ISL_12627999	Institut National D‚Äôhygiene, Lome, Togo	Noguchi Memorial Institute for Medical Research, University of Ghana, Legon, Ghana	Afiwa W. Halatoko et al
EPI_ISL_855560	Department of Virology, Principal Military Hospital of Instruction of Tunis	Bundeswehr Institute of Microbiology	Susann Handrick et al
EPI_ISL_855557	Department of Virology, Principal Military Hospital of Instruction of Tunis	Bundeswehr Institute of Microbiology	Susann Handrick et al
EPI_ISL_855566	Department of Virology, Principal Military Hospital of Instruction of Tunis	Bundeswehr Institute of Microbiology	Susann Handrick et al
EPI_ISL_2913937	Laboratory of Microbiology, National Reference Lab, Charles Nicolle Hospital; 2-University of Tunis ElManar, Faculty of Medicine of Tunis, LR99ES09, Tunis, Tunisia	1-Clinical and Experimental Pharmacology Lab, LR16SP02, National Center of Pharmacovigilance, University of Tunis El Manar, Tunis, Tunisia. 2-Neurodegenerative diseases and psychiatric troubles, LR18SP03, Razi Hospital, University of Tunis El Manar, Tunis, Tunisia. 3- Ministry of Health, National Observatory of New and Emerging Diseases, 1006, Tunis, Tunisia	Sameh Trabelsi et al
EPI_ISL_10863131	Laboratory of Microbiology, National Reference Lab, Charles Nicolle Hospital; 2-University of Tunis ElManar, Faculty of Medicine of Tunis, LR99ES09, Tunis, Tunisia	Clinical and Experimental Pharmacology Lab, LR16SP02, National Center of Pharmacovigilance, University of Tunis El Manar, Tunis, Tunisia. 2- Ministry of Health, National Observatory of New and Emerging Diseases, 1006, Tunis, Tunisia	Sameh Trabelsi et al
EPI_ISL_855564	Department of Virology, Principal Military Hospital of Instruction of Tunis	Bundeswehr Institute of Microbiology	Susann Handrick et al
EPI_ISL_635059	1-Laboratory of Microbiology, National Reference Lab, Charles Nicolle Hospital; 2-University of Tunis ElManar, Faculty of Medicine of Tunis, LR99ES09, Tunis, Tunisia	1-Clinical and Experimental Pharmacology Lab, LR16SP02, National Center of Pharmacovigilance, University of Tunis El Manar, Tunis, Tunisia. 2-Neurodegenerative diseases and psychiatric troubles, LR18SP03, Razi Hospital, University of Tunis El Manar, Tunis, Tunisia. 3- Ministry of Health, National Observatory of New and Emerging Diseases, 1006, Tunis, Tunisia	Ilhem Boutiba-Ben Boubaker et al
EPI_ISL_654018	Laboratory of Microbiology, National Reference Lab, Charles Nicolle Hospital; 2-University of Tunis ElManar, Faculty of Medicine of Tunis, LR99ES09, Tunis, Tunisia	1-Clinical and Experimental Pharmacology Lab, LR16SP02, National Center of Pharmacovigilance, University of Tunis El Manar, Tunis, Tunisia. 2-Neurodegenerative diseases and psychiatric troubles, LR18SP03, Razi Hospital, University of Tunis El Manar, Tunis, Tunisia. 3- Ministry of Health, National Observatory of New and Emerging Diseases, 1006, Tunis, Tunisia	Ilhem Boutiba-Ben Boubaker et al
EPI_ISL_707697	1-Laboratory of Microbiology, National Reference Lab, Charles Nicolle Hospital; 2-University of Tunis ElManar, Faculty of Medicine of Tunis, LR99ES09, Tunis, Tunisia	1-Clinical and Experimental Pharmacology Lab, LR16SP02, National Center of Pharmacovigilance, University of Tunis El Manar, Tunis, Tunisia. 2-Neurodegenerative diseases and psychiatric troubles, LR18SP03, Razi Hospital, University of Tunis El Manar, Tunis, Tunisia. 3- Ministry of Health, National Observatory of New and Emerging Diseases, 1006, Tunis, Tunisia	Ilhem Boutiba-Ben Boubaker et al
EPI_ISL_10101309	Institut Pasteur de Tunis	Institut Pasteur de Dakar	Chouikha Anissa et al
EPI_ISL_10141416	Institut Pasteur de Tunis	Institut Pasteur de Dakar	Chouikha Anissa et al
EPI_ISL_711057	H√¥pital Fattouma-Bourguiba de Monastir	Laboratoire des Proc√©d√©s de Criblage Mol√©culaire et Cellulaire-Centre de Biotechnologie de Sfax	Souissi et al
EPI_ISL_712066	Laboratoire de Microbiologie- CHU Habib Bourguiba ‚Äì Sfax adresse	Laboratoire des Proc√©d√©s de Criblage Mol√©culaire et Cellulaire-Centre de Biotechnologie de Sfax	Souissi et al
EPI_ISL_11266014	Laboratory of Clinical Virology, Institut Pasteur de Tunis	The African Centre of Excellence for Genomics of Infectious Diseases (ACEGID)	Anissa Chouikha et al
EPI_ISL_11266050	Laboratory of Clinical Virology, Institut Pasteur de Tunis	The African Centre of Excellence for Genomics of Infectious Diseases (ACEGID)	Anissa Chouikha et al
EPI_ISL_10141515	Institut Pasteur de Tunis	Institut Pasteur de Dakar	Chouikha Anissa et al
EPI_ISL_8298464	Laboratoire de Virologie Clinique, Institut Pasteur de Tunis	Laboratory of Clinical Virology, Institut Pasteur de Tunis	Chouikha Anissa et al
EPI_ISL_8298474	Laboratoire de Virologie Clinique, Institut Pasteur de Tunis	Laboratory of Clinical Virology, Institut Pasteur de Tunis	Chouikha Anissa et al
EPI_ISL_8298502	Laboratoire de Virologie Clinique, Institut Pasteur de Tunis	Laboratory of Clinical Virology, Institut Pasteur de Tunis	Fares Wasfi et al
EPI_ISL_8298506	Laboratoire de Virologie Clinique, Institut Pasteur de Tunis	Laboratory of Clinical Virology, Institut Pasteur de Tunis	Fares Wasfi et al
EPI_ISL_8298412	Laboratoire de Virologie Clinique, Institut Pasteur de Tunis	Laboratory of Clinical Virology, Institut Pasteur de Tunis	Haddad-Boubaker Sondes et al
EPI_ISL_8298517	Laboratoire de Virologie Clinique, Institut Pasteur de Tunis	Laboratory of Clinical Virology, Institut Pasteur de Tunis	Fares Wasfi et al
EPI_ISL_8298415	Laboratoire de Virologie Clinique, Institut Pasteur de Tunis	Laboratory of Clinical Virology, Institut Pasteur de Tunis	Haddad-Boubaker Sondes et al
EPI_ISL_10101266	Institut Pasteur de Tunis	Institut Pasteur de Dakar	Chouikha Anissa et al
EPI_ISL_10101252	Institut Pasteur de Tunis	Institut Pasteur de Dakar	Chouikha Anissa et al
EPI_ISL_10101226	Institut Pasteur de Tunis	Institut Pasteur de Dakar	Chouikha Anissa et al
EPI_ISL_11172668	Laboratory of Clinical Virology, Institut Pasteur de Tunis	Laboratory of Clinical Virology, Institut Pasteur de Tunis	Haifa Jmel et al
EPI_ISL_11172669	Laboratory of Clinical Virology, Institut Pasteur de Tunis	Laboratory of Clinical Virology, Institut Pasteur de Tunis	Haifa Jmel et al
EPI_ISL_10101361	Institut Pasteur de Tunis	Institut Pasteur de Dakar	Chouikha Anissa et al
EPI_ISL_10101264	Institut Pasteur de Tunis	Institut Pasteur de Dakar	Chouikha Anissa et al
EPI_ISL_10101246	Institut Pasteur de Tunis	Institut Pasteur de Dakar	Chouikha Anissa et al
EPI_ISL_11172676	Laboratory of Clinical Virology, Institut Pasteur de Tunis	Laboratory of Clinical Virology, Institut Pasteur de Tunis	Haifa Jmel et al
EPI_ISL_11172677	Laboratory of Clinical Virology, Institut Pasteur de Tunis	Laboratory of Clinical Virology, Institut Pasteur de Tunis	Haifa Jmel et al
EPI_ISL_11333876	Laboratoire de Microbiologie, H√¥pital Habib Bourguiba-Sfax	Laboratory of Clinical Virology, Institut Pasteur de Tunis	Karray Hela et al
EPI_ISL_11333892	Laboratoire de Microbiologie, H√¥pital Habib Bourguiba-Sfax	Laboratory of Clinical Virology, Institut Pasteur de Tunis	Karray Hela et al
EPI_ISL_11172682	Laboratory of Clinical Virology, Institut Pasteur de Tunis	Laboratory of Clinical Virology, Institut Pasteur de Tunis	Haifa Jmel et al
EPI_ISL_11782567	Laboratory of Clinical Virology, Institut Pasteur de Tunis	Laboratory of Clinical Virology, Institut Pasteur de Tunis	Haifa Jmel et al
EPI_ISL_11172696	Laboratory of Clinical Virology, Institut Pasteur de Tunis	Laboratory of Clinical Virology, Institut Pasteur de Tunis	Kais Ghedira et al
EPI_ISL_2035734	Clinical Virology	Clinical Virology	Wasfi Fares et al
EPI_ISL_2035947	Pasteur Institute - Laboratory of Clinical Virology	Pasteur Institute - Laboratory of Clinical Virology	Wasfi Fares et al
EPI_ISL_11782572	Laboratory of Clinical Virology, Institut Pasteur de Tunis	Laboratory of Clinical Virology, Institut Pasteur de Tunis	Kais Ghedira et al
EPI_ISL_10141499	Institut Pasteur de Tunis	Institut Pasteur de Dakar	Chouikha Anissa et al
EPI_ISL_10141444	Institut Pasteur de Tunis	Institut Pasteur de Dakar	Chouikha Anissa et al
EPI_ISL_11172705	Laboratory of Clinical Virology, Institut Pasteur de Tunis	Laboratory of Clinical Virology, Institut Pasteur de Tunis	Wasfi Fares et al
EPI_ISL_11172711	Laboratory of Clinical Virology, Institut Pasteur de Tunis	Laboratory of Clinical Virology, Institut Pasteur de Tunis	Wasfi Fares et al
EPI_ISL_10101213	Institut Pasteur de Tunis	Institut Pasteur de Dakar	Chouikha Anissa et al
EPI_ISL_11172722	Laboratory of Clinical Virology, Institut Pasteur de Tunis	Laboratory of Clinical Virology, Institut Pasteur de Tunis	Wasfi Fares et al
EPI_ISL_11172723	Laboratory of Clinical Virology, Institut Pasteur de Tunis	Laboratory of Clinical Virology, Institut Pasteur de Tunis	Wasfi Fares et al
EPI_ISL_11172725	Laboratory of Clinical Virology, Institut Pasteur de Tunis	Laboratory of Clinical Virology, Institut Pasteur de Tunis	Wasfi Fares et al
EPI_ISL_4548473	MRC/UVRI & LSHTM Uganda Research Unit, Uganda Virus Research Institute	CERI, Centre for Epidemic Response and Innvoation, Stellenbosch University and KRISP, KZN Research Innovation and Sequencing Platform, UKZN.	Deogratius Ssemwanga et al
EPI_ISL_4548501	MRC/UVRI & LSHTM Uganda Research Unit, Uganda Virus Research Institute	CERI, Centre for Epidemic Response and Innvoation, Stellenbosch University and KRISP, KZN Research Innovation and Sequencing Platform, UKZN.	Deogratius Ssemwanga et al
EPI_ISL_4548542	MRC/UVRI & LSHTM Uganda Research Unit, Uganda Virus Research Institute	CERI, Centre for Epidemic Response and Innvoation, Stellenbosch University and KRISP, KZN Research Innovation and Sequencing Platform, UKZN.	Deogratius Ssemwanga et al
EPI_ISL_4548526	MRC/UVRI & LSHTM Uganda Research Unit, Uganda Virus Research Institute	CERI, Centre for Epidemic Response and Innvoation, Stellenbosch University and KRISP, KZN Research Innovation and Sequencing Platform, UKZN.	Deogratius Ssemwanga et al
EPI_ISL_9745146	Gulu University Multifuctional Reseach Laboratories	Gulu University Multifuctional Reseach Laboratories	Judy Mwangi et al
EPI_ISL_9745148	Gulu University Multifuctional Reseach Laboratories	Gulu University Multifuctional Reseach Laboratories	Judy Mwangi et al
EPI_ISL_1652051	Integrated Biorepository of H3Africa Uganda ‚Äì IBRH3AU	Molecular Biology Laboratory	Savannah Mwesigwa et al
EPI_ISL_8307331	MRC/UVRI & LSHTM Uganda Research Unit, Uganda Virus Research Institute	MRC/UVRI & LSHTM Uganda Research Unit, Uganda Virus Research Institute	Deogratius Ssemwanga et al
EPI_ISL_737949	Uganda Central Public Health Lab and Uganda Virus Research Institute	MRC/UVRI & LSHTM Uganda Research Unit	Matthew Cotten et al
EPI_ISL_737932	Uganda Central Public Health Lab and Uganda Virus Research Institute	MRC/UVRI & LSHTM Uganda Research Unit	Matthew Cotten et al
EPI_ISL_737960	Uganda Central Public Health Lab and Uganda Virus Research Institute	MRC/UVRI & LSHTM Uganda Research Unit	Matthew Cotten et al
EPI_ISL_737981	Uganda Central Public Health Lab and Uganda Virus Research Institute	MRC/UVRI & LSHTM Uganda Research Unit	Matthew Cotten et al
EPI_ISL_737986	Uganda Central Public Health Lab and Uganda Virus Research Institute	MRC/UVRI & LSHTM Uganda Research Unit	Matthew Cotten et al
EPI_ISL_737991	Uganda Central Public Health Lab and Uganda Virus Research Institute	MRC/UVRI & LSHTM Uganda Research Unit	Matthew Cotten et al
EPI_ISL_737995	Uganda Central Public Health Lab and Uganda Virus Research Institute	MRC/UVRI & LSHTM Uganda Research Unit	Matthew Cotten et al
EPI_ISL_738003	Uganda Central Public Health Lab and Uganda Virus Research Institute	MRC/UVRI & LSHTM Uganda Research Unit	Matthew Cotten et al
EPI_ISL_738007	Uganda Central Public Health Lab and Uganda Virus Research Institute	MRC/UVRI & LSHTM Uganda Research Unit	Matthew Cotten et al
EPI_ISL_738029	Uganda Central Public Health Lab and Uganda Virus Research Institute	MRC/UVRI & LSHTM Uganda Research Unit	Matthew Cotten et al
EPI_ISL_738037	Uganda Central Public Health Lab and Uganda Virus Research Institute	MRC/UVRI & LSHTM Uganda Research Unit	Matthew Cotten et al
EPI_ISL_954243	MRC/UVRI & LSHTM Uganda Research Unit	Where sequence data have been generated and submitted to GISAID	Matthew Cotten et al
EPI_ISL_954247	MRC/UVRI & LSHTM Uganda Research Unit	Where sequence data have been generated and submitted to GISAID	Matthew Cotten et al
EPI_ISL_954249	MRC/UVRI & LSHTM Uganda Research Unit	Where sequence data have been generated and submitted to GISAID	Matthew Cotten et al
EPI_ISL_954251	MRC/UVRI & LSHTM Uganda Research Unit	Where sequence data have been generated and submitted to GISAID	Matthew Cotten et al
EPI_ISL_954234	MRC/UVRI & LSHTM Uganda Research Unit	Where sequence data have been generated and submitted to GISAID	Matthew Cotten et al
EPI_ISL_954228	MRC/UVRI & LSHTM Uganda Research Unit	Where sequence data have been generated and submitted to GISAID	Matthew Cotten et al
EPI_ISL_954239	MRC/UVRI & LSHTM Uganda Research Unit	Where sequence data have been generated and submitted to GISAID	Matthew Cotten et al
EPI_ISL_1469323	MRC/UVRI & LSHTM Uganda Research Unit	Where sequence data have been generated and submitted to GISAID	Matthew Cotten et al
EPI_ISL_1469327	MRC/UVRI & LSHTM Uganda Research Unit	Where sequence data have been generated and submitted to GISAID	Matthew Cotten et al
EPI_ISL_1469329	MRC/UVRI & LSHTM Uganda Research Unit	Where sequence data have been generated and submitted to GISAID	Matthew Cotten et al
EPI_ISL_1469331	MRC/UVRI & LSHTM Uganda Research Unit	Where sequence data have been generated and submitted to GISAID	Matthew Cotten et al
EPI_ISL_1469341	MRC/UVRI & LSHTM Uganda Research Unit	Where sequence data have been generated and submitted to GISAID	Matthew Cotten et al
EPI_ISL_1469343	MRC/UVRI & LSHTM Uganda Research Unit	Where sequence data have been generated and submitted to GISAID	Matthew Cotten et al
EPI_ISL_1469352	MRC/UVRI & LSHTM Uganda Research Unit	Where sequence data have been generated and submitted to GISAID	Matthew Cotten et al
EPI_ISL_1469380	MRC/UVRI & LSHTM Uganda Research Unit	Where sequence data have been generated and submitted to GISAID	Matthew Cotten et al
EPI_ISL_1469409	MRC/UVRI & LSHTM Uganda Research Unit	Where sequence data have been generated and submitted to GISAID	Matthew Cotten et al
EPI_ISL_1469414	MRC/UVRI & LSHTM Uganda Research Unit	Where sequence data have been generated and submitted to GISAID	Matthew Cotten et al
EPI_ISL_1469421	MRC/UVRI & LSHTM Uganda Research Unit	Where sequence data have been generated and submitted to GISAID	Matthew Cotten et al
EPI_ISL_1469422	MRC/UVRI & LSHTM Uganda Research Unit	Where sequence data have been generated and submitted to GISAID	Matthew Cotten et al
EPI_ISL_1469423	MRC/UVRI & LSHTM Uganda Research Unit	Where sequence data have been generated and submitted to GISAID	Matthew Cotten et al
EPI_ISL_1469429	MRC/UVRI & LSHTM Uganda Research Unit	Where sequence data have been generated and submitted to GISAID	Matthew Cotten et al
EPI_ISL_2346389	MRC/UVRI & LSHTM Uganda Research Unit, Central Public Health Laboratories	MRC/UVRI & LSHTM Uganda Research Unit, Central Public Health Laboratories	Matthew Cotten et al
EPI_ISL_2348511	MRC/UVRI & LSHTM Uganda Research Unit, Central Public Health Laboratories	MRC/UVRI & LSHTM Uganda Research Unit, Central Public Health Laboratories	Matthew Cotten et al
EPI_ISL_2346390	MRC/UVRI & LSHTM Uganda Research Unit, Central Public Health Laboratories	MRC/UVRI & LSHTM Uganda Research Unit, Central Public Health Laboratories	Matthew Cotten et al
EPI_ISL_2346393	MRC/UVRI & LSHTM Uganda Research Unit, Central Public Health Laboratories	MRC/UVRI & LSHTM Uganda Research Unit, Central Public Health Laboratories	Matthew Cotten et al
EPI_ISL_2346430	MRC/UVRI & LSHTM Uganda Research Unit, Central Public Health Laboratories	MRC/UVRI & LSHTM Uganda Research Unit, Central Public Health Laboratories	Matthew Cotten et al
EPI_ISL_2690468	MRC/UVRI & LSHTM Uganda Research Unit, Central Public Health Laboratories, Rakai Health Sciences Program	MRC/UVRI & LSHTM Uganda Research Unit, Rakai Health Sciences Program	Matthew Cotten et al
EPI_ISL_2690472	MRC/UVRI & LSHTM Uganda Research Unit, Central Public Health Laboratories, Rakai Health Sciences Program	MRC/UVRI & LSHTM Uganda Research Unit, Rakai Health Sciences Program	Matthew Cotten et al
EPI_ISL_3149351	MRC/UVRI & LSHTM Uganda Research Unit, Central Public Health Laboratories	MRC/UVRI & LSHTM Uganda Research Unit, Central Public Health Laboratories	Matthew Cotten et al
EPI_ISL_3149376	MRC/UVRI & LSHTM Uganda Research Unit , Rakai Health Sciences Program	MRC/UVRI & LSHTM Uganda Research Unit , Rakai Health Sciences Program	Matthew Cotten Dan Lule Bugembe et al
EPI_ISL_3149372	MRC/UVRI & LSHTM Uganda Research Unit, Central Public Health Laboratories	MRC/UVRI & LSHTM Uganda Research Unit, Central Public Health Laboratories	Matthew Cotten et al
EPI_ISL_3546321	MRC/UVRI & LSHTM Uganda Research Unit , Rakai Health Sciences Program	MRC/UVRI & LSHTM Uganda Research Unit , Rakai Health Sciences Program	Matthew Cotten Dan Lule Bugembe et al
EPI_ISL_6332943	MRC/UVRI & LSHTM Uganda Research Unit , Rakai Health Sciences Program	MRC/UVRI & LSHTM Uganda Research Unit , Rakai Health Sciences Program	Matthew Cotten Dan Lule Bugembe et al
EPI_ISL_10222414	CHAZ Laboratory	CHAZ Laboratory	Shempela. D et al
EPI_ISL_10222415	CHAZ Laboratory	CHAZ Laboratory	Shempela. D et al
EPI_ISL_4513585	University of Zambia, School of Veterinary Medicine	UNZAVET and PATH	Mulenga Mwenda-Chimfwembe et al
EPI_ISL_8025557	Right to Care Zambia	UNZAVET and PATH	Mulenga Mwenda et al
EPI_ISL_8025550	Right to Care Zambia	UNZAVET and PATH	Mulenga Mwenda et al
EPI_ISL_8025559	Right to Care Zambia	UNZAVET and PATH	Mulenga Mwenda et al
EPI_ISL_8025563	Right to Care Zambia	UNZAVET and PATH	Mulenga Mwenda et al
EPI_ISL_2803648	University of Zambia, School of Veterinary Medicine	UNZAVET and PATH	Mulenga Mwenda-Chimfwembe et al
EPI_ISL_977271	University of Zambia, School of Veterinary Medicine	UNZAVET and PATH	Mulenga Mwenda-Chimfwembe et al
EPI_ISL_977378	University of Zambia, School of Veterinary Medicine	UNZAVET and PATH	Mulenga Mwenda-Chimfwembe et al
EPI_ISL_977381	University of Zambia, School of Veterinary Medicine	UNZAVET and PATH	Mulenga Mwenda-Chimfwembe et al
EPI_ISL_2803447	University of Zambia, School of Veterinary Medicine	UNZAVET and PATH	Mulenga Mwenda-Chimfwembe et al
EPI_ISL_977328	University of Zambia, School of Veterinary Medicine	UNZAVET and PATH	Mulenga Mwenda-Chimfwembe et al
EPI_ISL_2803321	University of Zambia, School of Veterinary Medicine	UNZAVET and PATH	Mulenga Mwenda-Chimfwembe et al
EPI_ISL_4513525	University of Zambia, School of Veterinary Medicine	UNZAVET and PATH	Mulenga Mwenda-Chimfwembe et al
EPI_ISL_977421	University of Zambia, School of Veterinary Medicine	UNZAVET and PATH	Mulenga Mwenda-Chimfwembe et al
EPI_ISL_2803379	University of Zambia, School of Veterinary Medicine	UNZAVET and PATH	Mulenga Mwenda-Chimfwembe et al
EPI_ISL_977252	University of Zambia, School of Veterinary Medicine	UNZAVET and PATH	Mulenga Mwenda-Chimfwembe et al
EPI_ISL_977315	University of Zambia, School of Veterinary Medicine	UNZAVET and PATH	Mulenga Mwenda-Chimfwembe et al
EPI_ISL_977442	University of Zambia, School of Veterinary Medicine	UNZAVET and PATH	Mulenga Mwenda-Chimfwembe et al
EPI_ISL_977445	University of Zambia, School of Veterinary Medicine	UNZAVET and PATH	Mulenga Mwenda-Chimfwembe et al
EPI_ISL_977450	University of Zambia, School of Veterinary Medicine	UNZAVET and PATH	Mulenga Mwenda-Chimfwembe et al
EPI_ISL_977269	University of Zambia, School of Veterinary Medicine	UNZAVET and PATH	Mulenga Mwenda-Chimfwembe et al
EPI_ISL_2803474	University of Zambia, School of Veterinary Medicine	UNZAVET and PATH	Mulenga Mwenda-Chimfwembe et al
EPI_ISL_2803463	University of Zambia, School of Veterinary Medicine	UNZAVET and PATH	Mulenga Mwenda-Chimfwembe et al
EPI_ISL_2803339	University of Zambia, School of Veterinary Medicine	UNZAVET and PATH	Mulenga Mwenda-Chimfwembe et al
EPI_ISL_2803319	University of Zambia, School of Veterinary Medicine	UNZAVET and PATH	Mulenga Mwenda-Chimfwembe et al
EPI_ISL_2803495	University of Zambia, School of Veterinary Medicine	UNZAVET and PATH	Mulenga Mwenda-Chimfwembe et al
EPI_ISL_2803640	University of Zambia, School of Veterinary Medicine	UNZAVET and PATH	Mulenga Mwenda-Chimfwembe et al
EPI_ISL_2803384	University of Zambia, School of Veterinary Medicine	UNZAVET and PATH	Mulenga Mwenda-Chimfwembe et al
EPI_ISL_2803387	University of Zambia, School of Veterinary Medicine	UNZAVET and PATH	Mulenga Mwenda-Chimfwembe et al
EPI_ISL_2803543	University of Zambia, School of Veterinary Medicine	UNZAVET and PATH	Mulenga Mwenda-Chimfwembe et al
EPI_ISL_2803341	University of Zambia, School of Veterinary Medicine	UNZAVET and PATH	Mulenga Mwenda-Chimfwembe et al
EPI_ISL_2803544	University of Zambia, School of Veterinary Medicine	UNZAVET and PATH	Mulenga Mwenda-Chimfwembe et al
EPI_ISL_2803613	University of Zambia, School of Veterinary Medicine	UNZAVET and PATH	Mulenga Mwenda-Chimfwembe et al
EPI_ISL_2803323	University of Zambia, School of Veterinary Medicine	UNZAVET and PATH	Mulenga Mwenda-Chimfwembe et al
EPI_ISL_2803553	University of Zambia, School of Veterinary Medicine	UNZAVET and PATH	Mulenga Mwenda-Chimfwembe et al
EPI_ISL_2803554	University of Zambia, School of Veterinary Medicine	UNZAVET and PATH	Mulenga Mwenda-Chimfwembe et al
EPI_ISL_2803479	University of Zambia, School of Veterinary Medicine	UNZAVET and PATH	Mulenga Mwenda-Chimfwembe et al
EPI_ISL_977465	University of Zambia, School of Veterinary Medicine	UNZAVET and PATH	Mulenga Mwenda-Chimfwembe et al
EPI_ISL_977277	University of Zambia, School of Veterinary Medicine	UNZAVET and PATH	Mulenga Mwenda-Chimfwembe et al
EPI_ISL_977285	University of Zambia, School of Veterinary Medicine	UNZAVET and PATH	Mulenga Mwenda-Chimfwembe et al
EPI_ISL_2803650	University of Zambia, School of Veterinary Medicine	UNZAVET and PATH	Mulenga Mwenda-Chimfwembe et al
EPI_ISL_977355	University of Zambia, School of Veterinary Medicine	UNZAVET and PATH	Mulenga Mwenda-Chimfwembe et al
EPI_ISL_2803373	University of Zambia, School of Veterinary Medicine	UNZAVET and PATH	Mulenga Mwenda-Chimfwembe et al
EPI_ISL_2803493	University of Zambia, School of Veterinary Medicine	UNZAVET and PATH	Mulenga Mwenda-Chimfwembe et al
EPI_ISL_2803476	University of Zambia, School of Veterinary Medicine	UNZAVET and PATH	Mulenga Mwenda-Chimfwembe et al
EPI_ISL_2803614	University of Zambia, School of Veterinary Medicine	UNZAVET and PATH	Mulenga Mwenda-Chimfwembe et al
EPI_ISL_2803436	University of Zambia, School of Veterinary Medicine	UNZAVET and PATH	Mulenga Mwenda-Chimfwembe et al
EPI_ISL_2803599	University of Zambia, School of Veterinary Medicine	UNZAVET and PATH	Mulenga Mwenda-Chimfwembe et al
EPI_ISL_2803585	University of Zambia, School of Veterinary Medicine	UNZAVET and PATH	Mulenga Mwenda-Chimfwembe et al
EPI_ISL_2803356	University of Zambia, School of Veterinary Medicine	UNZAVET and PATH	Mulenga Mwenda-Chimfwembe et al
EPI_ISL_2803677	University of Zambia, School of Veterinary Medicine	UNZAVET and PATH	Mulenga Mwenda-Chimfwembe et al
EPI_ISL_2803687	University of Zambia, School of Veterinary Medicine	UNZAVET and PATH	Mulenga Mwenda-Chimfwembe et al
EPI_ISL_2803691	University of Zambia, School of Veterinary Medicine	UNZAVET and PATH	Mulenga Mwenda-Chimfwembe et al
EPI_ISL_2803699	University of Zambia, School of Veterinary Medicine	UNZAVET and PATH	Mulenga Mwenda-Chimfwembe et al
EPI_ISL_2803706	University of Zambia, School of Veterinary Medicine	UNZAVET and PATH	Mulenga Mwenda-Chimfwembe et al
EPI_ISL_2803709	University of Zambia, School of Veterinary Medicine	UNZAVET and PATH	Mulenga Mwenda-Chimfwembe et al
EPI_ISL_2803736	University of Zambia, School of Veterinary Medicine	UNZAVET and PATH	Mulenga Mwenda-Chimfwembe et al
EPI_ISL_2803737	University of Zambia, School of Veterinary Medicine	UNZAVET and PATH	Mulenga Mwenda-Chimfwembe et al
EPI_ISL_2803740	University of Zambia, School of Veterinary Medicine	UNZAVET and PATH	Mulenga Mwenda-Chimfwembe et al
EPI_ISL_6774098	Right to care Zambia	Macha Research Trust	Muleya W et al
EPI_ISL_6776312	Right to care Zambia	Macha Research Trust	Muleya W et al
EPI_ISL_6831763	Right to care Zambia	Macha Research Trust	Muleya W et al
EPI_ISL_6831771	Right to care Zambia	Macha Research Trust	Muleya W et al
EPI_ISL_6835277	Right to care Zambia	Macha Research Trust	Muleya W et al
EPI_ISL_6837264	Right to care Zambia	Macha Research Trust	Muleya W et al
EPI_ISL_2492866	National Microbiology Reference Laboratory, Ministry of Health, Harare, Zimbabwe	CERI, Centre for Epidemic Response and Innvoation, Stellenbosch University and KRISP, KZN Research Innovation and Sequencing Platform, UKZN.	Air Comodor Dr J. Chimedza et al
EPI_ISL_2492722	National Microbiology Reference Laboratory, Ministry of Health, Harare, Zimbabwe	CERI, Centre for Epidemic Response and Innvoation, Stellenbosch University and KRISP, KZN Research Innovation and Sequencing Platform, UKZN.	Air Comodor Dr J. Chimedza et al
EPI_ISL_2492614	National Microbiology Reference Laboratory, Ministry of Health, Harare, Zimbabwe	CERI, Centre for Epidemic Response and Innvoation, Stellenbosch University and KRISP, KZN Research Innovation and Sequencing Platform, UKZN.	Air Comodor Dr J. Chimedza et al
EPI_ISL_2492681	National Microbiology Reference Laboratory, Ministry of Health, Harare, Zimbabwe	CERI, Centre for Epidemic Response and Innvoation, Stellenbosch University and KRISP, KZN Research Innovation and Sequencing Platform, UKZN.	Air Comodor Dr J. Chimedza et al
EPI_ISL_3722318	National Microbiology Reference Laboratory, Ministry of Health, Harare, Zimbabwe	CERI, Centre for Epidemic Response and Innvoation, Stellenbosch University and KRISP, KZN Research Innovation and Sequencing Platform, UKZN.	Air Comodor Dr J. Chimedza et al
EPI_ISL_3730428	National Microbiology Reference Laboratory, Ministry of Health, Harare, Zimbabwe	CERI, Centre for Epidemic Response and Innvoation, Stellenbosch University and KRISP, KZN Research Innovation and Sequencing Platform, UKZN.	Air Comodor Dr J. Chimedza et al
EPI_ISL_3730413	National Microbiology Reference Laboratory, Ministry of Health, Harare, Zimbabwe	CERI, Centre for Epidemic Response and Innvoation, Stellenbosch University and KRISP, KZN Research Innovation and Sequencing Platform, UKZN.	Air Comodor Dr J. Chimedza et al
EPI_ISL_6699694	National Microbiology Reference Laboratory, Ministry of Health, Harare, Zimbabwe	CERI, Centre for Epidemic Response and Innvoation, Stellenbosch University and KRISP, KZN Research Innovation and Sequencing Platform, UKZN.	Air Comodor Dr J. Chimedza et al
EPI_ISL_8559187	National Microbiology Reference Laboratory	Quadram Institute Bioscience	Tapfumanei Mashe et al
EPI_ISL_8559207	National Microbiology Reference Laboratory	Quadram Institute Bioscience	Tapfumanei Mashe et al
EPI_ISL_8559228	National Microbiology Reference Laboratory	Quadram Institute Bioscience	Tapfumanei Mashe et al
EPI_ISL_8559237	National Microbiology Reference Laboratory	Quadram Institute Bioscience	Tapfumanei Mashe et al
EPI_ISL_8559248	National Microbiology Reference Laboratory	Quadram Institute Bioscience	Tapfumanei Mashe et al
EPI_ISL_8559249	National Microbiology Reference Laboratory	Quadram Institute Bioscience	Tapfumanei Mashe et al
EPI_ISL_8559298	National Microbiology Reference Laboratory	Quadram Institute Bioscience	Tapfumanei Mashe et al
EPI_ISL_8559309	National Microbiology Reference Laboratory	Quadram Institute Bioscience	Tapfumanei Mashe et al
EPI_ISL_1191791	National Microbiology Reference Laboratory	Quadram Institute Bioscience	Tapfumanei Mashe et al
EPI_ISL_1191797	National Microbiology Reference Laboratory	Quadram Institute Bioscience	Tapfumanei Mashe et al
EPI_ISL_1191800	National Microbiology Reference Laboratory	Quadram Institute Bioscience	Tapfumanei Mashe et al
EPI_ISL_1191803	National Microbiology Reference Laboratory	Quadram Institute Bioscience	Tapfumanei Mashe et al
EPI_ISL_1191818	National Microbiology Reference Laboratory	Quadram Institute Bioscience	Tapfumanei Mashe et al
EPI_ISL_1191820	National Microbiology Reference Laboratory	Quadram Institute Bioscience	Tapfumanei Mashe et al
EPI_ISL_1195300	National Microbiology Reference Laboratory	Quadram Institute Bioscience	Tapfumanei Mashe et al
EPI_ISL_1191822	National Microbiology Reference Laboratory	Quadram Institute Bioscience	Tapfumanei Mashe et al
EPI_ISL_1191824	National Microbiology Reference Laboratory	Quadram Institute Bioscience	Tapfumanei Mashe et al
EPI_ISL_1191832	National Microbiology Reference Laboratory	Quadram Institute Bioscience	Tapfumanei Mashe et al
EPI_ISL_1191850	National Microbiology Reference Laboratory	Quadram Institute Bioscience	Tapfumanei Mashe et al
EPI_ISL_1191852	National Microbiology Reference Laboratory	Quadram Institute Bioscience	Tapfumanei Mashe et al
EPI_ISL_1191854	National Microbiology Reference Laboratory	Quadram Institute Bioscience	Tapfumanei Mashe et al
EPI_ISL_1191889	National Microbiology Reference Laboratory	Quadram Institute Bioscience	Tapfumanei Mashe et al
EPI_ISL_1191894	National Microbiology Reference Laboratory	Quadram Institute Bioscience	Tapfumanei Mashe et al
EPI_ISL_1191929	National Microbiology Reference Laboratory	Quadram Institute Bioscience	Tapfumanei Mashe et al
EPI_ISL_1191960	National Microbiology Reference Laboratory	Quadram Institute Bioscience	Tapfumanei Mashe et al
EPI_ISL_1192005	National Microbiology Reference Laboratory	Quadram Institute Bioscience	Tapfumanei Mashe et al
EPI_ISL_1192022	National Microbiology Reference Laboratory	Quadram Institute Bioscience	Tapfumanei Mashe et al
EPI_ISL_1192030	National Microbiology Reference Laboratory	Quadram Institute Bioscience	Tapfumanei Mashe et al
EPI_ISL_1192034	National Microbiology Reference Laboratory	Quadram Institute Bioscience	Tapfumanei Mashe et al
EPI_ISL_1192048	National Microbiology Reference Laboratory	Quadram Institute Bioscience	Tapfumanei Mashe et al
EPI_ISL_1192061	National Microbiology Reference Laboratory	Quadram Institute Bioscience	Tapfumanei Mashe et al
EPI_ISL_1192068	National Microbiology Reference Laboratory	Quadram Institute Bioscience	Tapfumanei Mashe et al
EPI_ISL_647980	National Microbiology Reference Laboratory	Quadram Institute Bioscience	Thanh Le Viet et al
EPI_ISL_647981	National Microbiology Reference Laboratory	Quadram Institute Bioscience	Thanh Le Viet et al
EPI_ISL_644804	National Microbiology Reference Laboratory	Quadram Institute Bioscience	Thanh Le Viet et al
EPI_ISL_644747	National Microbiology Reference Laboratory	Quadram Institute Bioscience	Thanh Le Viet et al
EPI_ISL_644741	National Microbiology Reference Laboratory	Quadram Institute Bioscience	Thanh Le Viet et al
EPI_ISL_644812	National Microbiology Reference Laboratory	Quadram Institute Bioscience	Thanh Le Viet et al
EPI_ISL_644742	National Microbiology Reference Laboratory	Quadram Institute Bioscience	Thanh Le Viet et al
EPI_ISL_6274699	Iressef Genomics lab	IRESSEF	Souleymane MBOUP et al
